# Supplementary material for: Data integration for prediction of weight loss in randomized controlled dietary trials
Source: Sci Rep. 2020 Nov 18;10:20103. doi: 10.1038/s41598-020-76097-z (PMC7674420; doi:10.1038/s41598-020-76097-z)
Supplement: Supplementary file 2 — Supplementary Information 2. [file 41598_2020_76097_MOESM2_ESM.xlsx]

## Sheet: all.features
Dataset	Features
Diet	Refined grain diet	Whole grain-rich diet	Gluten-poor diet
ClinicalA	age	bmi	sex	IL-6 (pg/mL)	HbA1c	HOMA-IR	crp	zonulin
ClinicalB	age	alat	asat	bmi	C-peptide (pmol/L)	crp	diastolic blood pressure (mmHg)	sex_female	sex_male	HbA1c	HDL cholesterol (mmol/L)	height	HOMA-IR	IL-6 (pg/mL)	LDL cholesterol (mmol/L)	menstruation.male	menstruation.yes	menstruation.no	saggital abdominal diamter (cm)	smoker.yes	smoker.no	systolic blood pressure (mmHg)	total cholesterol (mmol/L)	TNF-alpha	triglycerides (mmol/L)	waist circumference (cm)	weight (kg)	zonulin (ng/mL)
ContinuousIntake	Gluten intake (mg/day)	Whole grain intake (g/day)
TransitTime	transit time (hours)
VAS	comfort.auc	fullness.auc	hunger.auc	prosp.auc	satiety.auc	thirst.auc	gut_.usea	gut_bloating	gut_constipation	gut_defaecations	gut_diarrhea	gut_faeces_consistency	gut_gas	gut_pains	gut_symptoms_all	gut_tiredness
PostPran	FFA	GLP2	Glucose	H2	Insulin
LitPath	rs4846048	rs1476413	rs3737964	rs4846054	rs783308	rs7161	rs3762423	rs882803	rs2056898	rs10789501	rs1832992	rs687912	rs7374	exm-rs718265	rs718265	rs642737	rs7551288	rs6686859	rs638944	rs4927176	rs1980700	rs681991	rs625456	rs3754446	rs11807	rs4970774	rs12059276	rs2234696	rs4970777	rs943640	rs1749409	exm-rs2794520	rs2794520	rs3093077	rs3122012	rs16852100	exm-rs543874	rs543874	rs623479	rs3813649	rs7413442	rs945641	rs10798585	rs954503	rs6682862	rs10158522	rs869286	rs7535818	rs2760535
LitPathLD	rs943640	rs7566361	rs10153751	rs17010141	rs2926304	rs508405	rs2249441	rs13035837	rs10175828	rs3844280	rs17610830	rs380545	rs7373858	rs2302862	rs4681502	rs13126816	rs831122	rs6458687	rs11770506	rs1111650	rs16905824	rs767769	rs11254275	rs2883972	rs7912716	rs7913144	rs4747288	rs3814573	rs3782000	rs583647	rs583200	rs12273315	rs2070665	rs978458	rs4772236	rs17110502	rs1039547	rs71998	rs224213	rs224225	rs8061877	rs10852523	rs3826169	rs8061518	rs2244613	rs1618809	exm-rs504963	rs8114499	rs6039049
GRS	BerndtSI2013_4	BradfieldJP2012_4	PaternosterL2011_6	RikkeStudy1_10	RikkeStudy2_10
16S_A	Firmicutes Clostridia Clostridiales Lachnospiraceae 0.901	Bacteroides sp. 0.529	Firmicutes Clostridia Clostridiales Ruminococcaceae 0.904	Bacteroides sp. 0.901	uncultured_Faecalibacterium_sp. sp. 0.799	Bacteroides sp. 0.545	Blautia sp. 0.971	Bacteroides sp. 0.535	Bifidobacterium sp. 0.773	Faecalibacterium sp. 0.866
16S_B	Firmicutes Clostridia Clostridiales Lachnospiraceae 0.901	Bacteroides sp. 0.529	Firmicutes Clostridia Clostridiales Ruminococcaceae 0.904	Bacteroides sp. 0.901	uncultured_Faecalibacterium_sp. sp. 0.799	Bacteroides sp. 0.545	Blautia sp. 0.971	Bacteroides sp. 0.535	Bifidobacterium sp. 0.773	Faecalibacterium sp. 0.866	Prevotella_9 sp. 0.011.26	Proteobacteria Gammaproteobacteria Aeromonadales Succinivibrionaceae 0.04	uncultured_Faecalibacterium_sp. sp. 0.727	Ruminococcus_2 sp. 0.209	Dialister sp. 0.332	Firmicutes Clostridia Clostridiales Ruminococcaceae 0.869	Firmicutes Clostridia Clostridiales Lachnospiraceae 0.717	Blautia sp. 0.955	Escherichia-Shigella sp. 0.711	Prevotella_9 sp. 0.024.4	Bacteroides sp. 0.34	Firmicutes Clostridia Clostridiales Lachnospiraceae Tyzzerella_4 Ambiguous_taxa 0.043	Ruminococcus_2 sp. 0.283	Bacteroides sp. 0.369	Firmicutes Clostridia Clostridiales Ruminococcaceae Ruminococcaceae_NK4A214_group uncultured_organism 0.682	uncultured_rumen_bacterium sp. 0.008	uncultured_Faecalibacterium_sp. sp. 0.524	Firmicutes Erysipelotrichia Erysipelotrichales Erysipelotrichaceae Holdemanella human_gut_metagenome 0.275	Firmicutes Clostridia Clostridiales Lachnospiraceae Coprococcus_2 Ambiguous_taxa 0.439	Streptococcus sp. 0.329	Bacteroides_gallinaceum sp. 0.013	uncultured_Christensenellaceae_bacterium sp. 0.441	Roseburia sp. 0.532	Lactobacillus sp. 0.061	Firmicutes Clostridia Clostridiales Lachnospiraceae 0.38	Firmicutes Clostridia Clostridiales Lachnospiraceae 0.529	Lactobacillus sp. 0.201	Bacteroides sp. 0.286	Alistipes sp. 0.749	Prevotella_9 sp. 0.051.1	Firmicutes Clostridia Clostridiales Lachnospiraceae 0.939	Firmicutes Clostridia Clostridiales Lachnospiraceae 0.77	Firmicutes Clostridia Clostridiales Lachnospiraceae Fusicatenibacter Ambiguous_taxa 0.96	Prevotella_9 sp. 0.061.2	Firmicutes Clostridia Clostridiales Lachnospiraceae Anaerostipes Ambiguous_taxa 0.909	Firmicutes Clostridia Clostridiales Lachnospiraceae 0.663	Bacteroides sp. 0.011.24	Firmicutes Clostridia Clostridiales Lachnospiraceae Coprococcus_3 Ambiguous_taxa 0.898	unidentified sp. 0.848
16S_C	Bacteroides sp. 0.901	Firmicutes Clostridia Clostridiales Lachnospiraceae 0.901	Bacteroides sp. 0.366	Veillonella sp. 0.455	Bacteroides sp. 0.529	Firmicutes Clostridia Clostridiales Lachnospiraceae 0.374	Escherichia-Shigella sp. 0.711	Faecalibacterium sp. 0.866	Firmicutes Clostridia Clostridiales Ruminococcaceae 0.869	Alistipes sp. 0.749	unidentified sp. 0.848	Firmicutes Clostridia Clostridiales Ruminococcaceae Ruminococcaceae_UCG-013 uncultured_organism 0.92	uncultured_Faecalibacterium_sp. sp. 0.524	Firmicutes Clostridia Clostridiales Lachnospiraceae [Eubacterium]_eligens_group Ambiguous_taxa 0.628	Bacteroides sp. 0.278	Veillonella sp. 0.142	Faecalibacterium sp. 0.283	Firmicutes Clostridia Clostridiales Ruminococcaceae Ruminococcaceae_UCG-013 uncultured_organism 0.409	Firmicutes Clostridia Clostridiales Lachnospiraceae 0.324	Barnesiella sp. 0.086	Firmicutes Clostridia Clostridiales Ruminococcaceae 0.904	Firmicutes Clostridia Clostridiales Peptostreptococcaceae 0.714	Firmicutes Clostridia Clostridiales Lachnospiraceae 0.77	Firmicutes Clostridia Clostridiales Lachnospiraceae Anaerostipes Ambiguous_taxa 0.909	Clostridium_sensu_stricto_1 sp. 0.171	Firmicutes Clostridia Clostridiales Lachnospiraceae Fusicatenibacter Ambiguous_taxa 0.96	[Eubacterium]_ventriosum_group sp. 0.631	Firmicutes Clostridia Clostridiales Lachnospiraceae 0.666	Firmicutes Clostridia Clostridiales Lachnospiraceae [Eubacterium]_eligens_group Ambiguous_taxa 0.243	Firmicutes Clostridia Clostridiales Lachnospiraceae 0.762	Firmicutes Clostridia Clostridiales Ruminococcaceae 0.291	Firmicutes Clostridia Clostridiales Lachnospiraceae Coprococcus_3 Ambiguous_taxa 0.898	[Eubacterium]_coprostanoligenes_group sp. 0.393	Firmicutes Clostridia Clostridiales Ruminococcaceae 0.361	Firmicutes Clostridia Clostridiales Lachnospiraceae 0.529	Barnesiella sp. 0.053	Firmicutes Erysipelotrichia Erysipelotrichales Erysipelotrichaceae Erysipelotrichaceae_UCG-003 uncultured_organism 0.856	Streptococcus sp. 0.738	Collinsella_aerofaciens sp. 0.842	Firmicutes Clostridia Clostridiales Ruminococcaceae Flavonifractor Ambiguous_taxa 0.225	Clostridium_sensu_stricto_1 sp. 0.626	Proteobacteria Gammaproteobacteria Pasteurellales Pasteurellaceae 0.307	Alistipes sp. 0.361	Firmicutes Clostridia Clostridiales Lachnospiraceae 0.717	Bifidobacterium sp. 0.81	Butyricicoccus sp. 0.775	Lachnospira sp. 0.535	Firmicutes Clostridia Clostridiales Ruminococcaceae Ruminiclostridium_5 uncultured_organism 0.655	Firmicutes Clostridia Clostridiales Lachnospiraceae 0.789
MGm_A	Roseburia intestinalis	Roseburia hominis	Butyrivibrio fibrisolvens	Faecalibacterium prausnitzii	Clostridium butyricum	Clostridium kluyveri	Fusobacterium nucleatum	Eubacterium limosum	Anaerostipes hadrus
MGm_B	Abiotrophia defectiva	Acetanaerobacterium elongatum	Acetitomaculum ruminis	Acetivibrio cellulolyticus	Acetivibrio ethanolgignens	Acetobacter orientalis	Acetobacterium bakii	Acetobacterium dehalogenans	Acetobacterium wieringae	Acetonema longum	Acholeplasma axanthum	Acholeplasma equifetale	Acholeplasma granularum	Acholeplasma hippikon	Acholeplasma modicum	Acidaminobacter hydrogenoformans	Acidaminococcus timonensis	Acidipropionibacterium thoenii	Acidovorax caeni	Acidovorax temperans	Acinetobacter defluvii	Acinetobacter tandoii	Actinokineospora inagensis	Actinomyces cardiffensis	Actinomyces dentalis	Actinomyces gerencseriae	Actinomyces glycerinitolerans	Actinomyces graevenitzii	Actinomyces israelii	Actinomyces johnsonii	Actinomyces massiliensis	Actinomyces nasicola	Actinomyces neuii	Actinomyces odontolyticus	Actinomyces polynesiensis	Actinomyces ruminicola	Actinomyces slackii	Actinomyces suimastitidis	Actinomyces timonensis	Actinomyces urinae	Actinotignum urinale	Aequorivita vladivostokensis	Aerococcus suis	Aeromonas eucrenophila	Aeromonas simiae	Agrococcus casei	Agrococcus lahaulensis	Alcanivorax hongdengensis	Alcanivorax jadensis
MGm_B1	Roseburia intestinalis	Roseburia faecis	Roseburia inulinivorans	Butyrivibrio fibrisolvens	Eubacterium ramulus	Anaerostipes caccae	Faecalibacterium prausnitzii	Subdoligranulum variabile	Anaerotruncus colihominis	Bacteroides uniformis	Eubacterium hallii
MGm_C	Roseburia intestinalis	Roseburia inulinivorans	Anaerostipes caccae	Faecalibacterium prausnitzii	Subdoligranulum variabile	Anaerotruncus colihominis	Fusobacterium nucleatum	Bacteroides uniformis	Anaerostipes hadrus	Eubacterium hallii
MGm	Roseburia intestinalis humi	Roseburia inulinivorans humi	Anaerostipes caccae humi	Faecalibacterium prausnitzii humi	Subdoligranulum variabile humi	Anaerotruncus colihominis humi	Fusobacterium nucleatum humi	Bacteroides uniformis humi	Anaerostipes hadrus humi	Eubacterium hallii humi	Roseburia intestinalis bac	Roseburia hominis bac	Butyrivibrio fibrisolvens bac	Faecalibacterium prausnitzii bac	Clostridium butyricum bac	Clostridium kluyveri bac	Fusobacterium nucleatum bac	Eubacterium limosum bac	Anaerostipes hadrus bac	Roseburia intestinalis dft	Roseburia faecis dft	Roseburia inulinivorans dft	Butyrivibrio fibrisolvens dft	Eubacterium ramulus dft	Anaerostipes caccae dft	Faecalibacterium prausnitzii dft	Subdoligranulum variabile dft	Anaerotruncus colihominis dft	Bacteroides uniformis dft	Eubacterium hallii dft
MGS	MGS:igc1	MGS:igc2	MGS:igc3	MGS:igc4	MGS:igc5	MGS:igc6	MGS:igc7	MGS:igc8	MGS:igc9	MGS:igc10	MGS:igc11	MGS:igc12	MGS:igc13	MGS:igc14	MGS:igc15	MGS:igc16	MGS:igc17	MGS:igc18	MGS:igc19	MGS:igc20	MGS:igc21	MGS:igc22	MGS:igc23	MGS:igc24	MGS:igc25	MGS:igc26	MGS:igc27	MGS:igc28	MGS:igc29	MGS:igc30	MGS:igc31	MGS:igc32	MGS:igc33	MGS:igc34	MGS:igc35	MGS:igc36	MGS:igc37	MGS:igc38	MGS:igc39	MGS:igc40	MGS:igc41	MGS:igc42	MGS:igc43	MGS:igc44	MGS:igc45	MGS:igc46	MGS:igc47	MGS:igc48	MGS:igc49
topMGS	MGS:igc210	MGS:igc939	MGS:igc413	MGS:igc529	MGS:igc356	MGS:igc121	MGS:igc846	MGS:igc221	MGS:igc491	MGS:igc47	MGS:igc1021	MGS:igc492	MGS:igc78	MGS:igc169	MGS:igc654	MGS:igc102	MGS:igc460	MGS:igc633	MGS:igc139	MGS:igc291	MGS:igc359	MGS:igc309	MGS:igc734	MGS:igc584	MGS:igc517	MGS:igc171	MGS:igc213	MGS:igc9
GC-MS	1-Aminocyclopropane-1-carboxylic acid	2-Aminoadipic acid	2-Hydroxybutyric acid	2-Hydroxyisobutyric acid	2-Isopropylmalic acid	2-Oxobutyric acid	2-Oxoglutaric acid	3-Hydroxybenzoic acid	3-Hydroxyoctanoic acid	3-Methyl-2-oxopentanoic acid	4-Aminobutyric acid (GABA)	4-Hydroxycinnamic acid	4-Hydroxyphenylacetic acid	5-Oxotetrahydrofuran-2,3-dicarboxylic acid, dimethyl ester [NIST97%]	5-Oxotetrahydrofuran-2-carboxylic acid	Adipic acid	Alanine	Asparagine	Aspartic acid	Azelaic acid	Benzeneacetic acid, methyl ester [NIST95%]	Benzoic acid	Caffeine	Citraconic acid	Citramalic acid	Citric acid	Citric acid secondary peak	Creatinine	Cystathionine	Cysteine	Decanoic acid (C10_0)	Dodecane	Dodecanoic acid (C12_0)	Fumaric acid	Glutamic acid	Glutamine	Glutaric acid	Glutathione	Glyceric acid	Glycine	Hexanoic acid (C6_0)	Hippuric acid	Histidine	Isocitric acid	Isoleucine	Itaconic acid	Lactic acid	Leucine	Levulinic acid
LC-MS	0-lcPos	1-lcPos	2-lcPos	3-lcPos	4-lcPos	5-lcPos	6-lcPos	7-lcPos	8-lcPos	9-lcPos	10-lcPos	11-lcPos	12-lcPos	13-lcPos	14-lcPos	15-lcPos	16-lcPos	17-lcPos	18-lcPos	19-lcPos	20-lcPos	21-lcPos	22-lcPos	23-lcPos	24-lcPos	25-lcPos	26-lcPos	27-lcPos	28-lcPos	29-lcPos	30-lcPos	31-lcPos	32-lcPos	33-lcPos	34-lcPos	35-lcPos	36-lcPos	37-lcPos	38-lcPos	39-lcPos	40-lcPos	41-lcPos	42-lcPos	43-lcPos	44-lcPos	45-lcPos	46-lcPos	47-lcPos	48-lcPos
[truncated: 2,123 more columns]

## Sheet: forward.selected
Model	Samples (N)	Features selected at least 15%
Diet.16S_B	130	Refined grain diet	Whole grain-rich diet	Gluten-poor diet	Ruminococcaceae	Veillonellaceae	Streptococcus	Alistipes	Bacteroides	Parasutterella	Butyrivibrio	Akkermansia	Prevotellaceae
Diet.16S_B.LC-MS	130	Refined grain diet	Whole grain-rich diet	Gluten-poor diet	142-lcPos	Ruminococcaceae	3-lcPos
Diet.MGm_B	130	Refined grain diet	Whole grain-rich diet	Gluten-poor diet	Massiliomicrobiota timonensis	Bacteroides reticulotermitis	Lactobacillus concavus	Massilioclostridium coli	Catonella morbi	bacterium MS4	Clostridium sartagoforme	Coprobacter fastidiosus	[Clostridium] termitidis	Roseburia faecis
Diet.MGm_B1.LC-MS	130	Refined grain diet	Whole grain-rich diet	Gluten-poor diet	Roseburia intestinalis	Roseburia faecis	Roseburia inulinivorans	Butyrivibrio fibrisolvens	Eubacterium ramulus	Faecalibacterium prausnitzii	Subdoligranulum variabile	Anaerotruncus colihominis	Bacteroides uniformis	Eubacterium hallii	142-lcPos	470-lcPos	539-lcPos	131-lcNeg	486-lcPos	1182-lcPos	749-lcPos	680-lcPos	918-lcPos	557-lcPos	763-lcPos
Diet.LitPathLD	130	Refined grain diet	Whole grain-rich diet	Gluten-poor diet	rs17610830_minor	rs6118346_major	rs4772236_minor	rs1618809_minor	rs583200_minor	rs6458687_minor	rs17110502_minor	rs7373858_minor	rs8061877_minor	rs7566361_major	rs7281816_major	rs1039547_minor	rs8061877_major	rs1128863_minor	rs1039547_major	rs7566361_minor	rs3844280_major
Diet.ClinicalB	130	Refined grain diet	Whole grain-rich diet	Gluten-poor diet	systolic blood pressure (mmHg)	total cholesterol (mmol/L)	menstruation.yes	menstruation.no	LDL cholesterol (mmol/L)	C-peptide (pmol/L)
Diet.16S_B	179	Refined grain diet	Whole grain-rich diet	Gluten-poor diet	Ruminococcaceae	Veillonellaceae	[Eubacterium]_coprostanoligenes_group	Streptococcus	Alistipes	Ruminococcaceae	Bacteroides	Parasutterella	Butyrivibrio	Akkermansia	Prevotellaceae
Diet.16S_B.LC-MS	169	Refined grain diet	Whole grain-rich diet	Gluten-poor diet	Streptococcus sp.	142-lcPos	241-lcPos	701-lcPos
Diet.MGm_B	183	Refined grain diet	Whole grain-rich diet	Gluten-poor diet	[Clostridium] aminophilum	Lactobacillus concavus	Acetitomaculum ruminis	[Clostridium] glycyrrhizinilyticum	Prevotella maculosa	Cellulosilyticum ruminicola	[Clostridium] termitidis	[Clostridium] fimetarium	Bacillus acidiproducens	Ruminococcus bromii	[Clostridium] dakarense	Streptococcus equinus	[Eubacterium] brachy	Massiliomicrobiota timonensis	Coprobacter fastidiosus	Kallipyga massiliensis	Anaerosporobacter mobilis	Butyrivibrio proteoclasticus
Diet.MGm_B1.LC-MS	173	Refined grain diet	Whole grain-rich diet	Gluten-poor diet	Roseburia intestinalis	Roseburia faecis	Roseburia inulinivorans	Butyrivibrio fibrisolvens	Eubacterium ramulus	Faecalibacterium prausnitzii	Subdoligranulum variabile	Anaerotruncus colihominis	Bacteroides uniformis	Eubacterium hallii	486-lcPos	749-lcPos	1180-lcPos	763-lcPos	921-lcPos	624-lcPos
Diet.LitPathLD	185	Refined grain diet	Whole grain-rich diet	Gluten-poor diet	rs11254275_minor	rs2244613_minor	rs10852523_major	rs8061877_minor	rs17110502_minor	rs3844280_major	rs11254275_major	rs17610830_minor	rs3814573_major	rs1111650_major	rs6118346_major	rs8061877_major	rs1128863_minor	rs17110502_major	rs1039547_minor	rs1618809_minor	rs7566361_major	rs7912716_minor	rs16905824_minor	rs6039049_major
Diet.ClinicalB	196	Refined grain diet	Whole grain-rich diet	Gluten-poor diet	Weight (kg)	bmi	sex_male	systolic blood pressure (mmHg)	saggital abdominal diamter (cm)	total cholesterol (mmol/L)	HDL cholesterol (mmol/L)	LDL cholesterol (mmol/L)	sex_female	menstruation.male
