# Supplementary material for: Data integration for prediction of weight loss in randomized controlled dietary trials
Source: Sci Rep. 2020 Nov 18;10:20103. doi: 10.1038/s41598-020-76097-z (PMC7674420; doi:10.1038/s41598-020-76097-z)
Supplement: Supplementary file 3 — Supplementary Information 3. [file 41598_2020_76097_MOESM3_ESM.xlsx]

## Sheet: ClinicalA
Feature	Refined grain diet	Whole grain-rich diet	Gluten-poor diet
bmi	1.03E-01+-5.08E-01	-2.85E-01+-6.02E-01	-1.75E-01+-6.18E-01
IL-6 (pg/mL)	3.17E-01+-1.23E+00	-2.30E-01+-1.32E+00	-3.50E-01+-2.69E+00
HbA1c	-1.74E-02+-2.84E-01	-1.69E-02+-1.28E-01	-3.40E-03+-2.14E-01
HOMA-IR	7.40E-02+-1.77E+00	-1.05E-01+-1.07E+00	-2.74E-02+-1.76E+00
crp	1.01E+00+-3.67E+00	-2.53E+00+-1.50E+01	-2.16E+00+-6.39E+00
zonulin (ng/mL)	-7.06E-02+-7.13E-01	-1.47E-01+-8.83E-01	-2.21E-01+-9.99E-01

## Sheet: ClinicalB
Feature	Refined grain diet	Whole grain-rich diet	Gluten-poor diet
alat	1.01E+00+-1.20E+01	5.33E-01+-8.50E+00	-5.48E-01+-9.63E+00
asat	3.48E-01+-5.86E+00	-5.00E-01+-6.77E+00	0.00E+00+-5.95E+00
bmi	1.03E-01+-5.08E-01	-2.85E-01+-6.02E-01	-1.67E-01+-6.22E-01
C-peptide (pmol/L)	7.93E+00+-2.17E+02	-1.48E+01+-1.58E+02	-3.01E+01+-2.33E+02
crp	1.01E+00+-3.67E+00	-2.53E+00+-1.50E+01	-2.21E+00+-6.45E+00
diastolic blood pressure (mmHg)	-8.70E-01+-6.04E+00	-7.08E-01+-6.30E+00	-3.26E-02+-5.38E+00
HbA1c	-1.74E-02+-2.84E-01	-1.69E-02+-1.28E-01	-9.35E-03+-2.12E-01
HDL cholesterol (mmol/L)	2.50E-03+-1.63E-01	-3.54E-02+-1.29E-01	-3.13E-02+-1.98E-01
height	0.00E+00+-0.00E+00	0.00E+00+-0.00E+00	0.00E+00+-0.00E+00
HOMA-IR	7.40E-02+-1.77E+00	-1.05E-01+-1.07E+00	-3.30E-02+-1.77E+00
IL-6 (pg/mL)	3.17E-01+-1.23E+00	-2.30E-01+-1.32E+00	-3.57E-01+-2.72E+00
LDL cholesterol (mmol/L)	-6.74E-02+-4.63E-01	-1.58E-01+-5.06E-01	-1.24E-01+-6.18E-01
saggital abdominal diamter (cm)	1.09E-02+-1.07E+00	-6.14E-01+-1.35E+00	-5.70E-01+-1.07E+00
systolic blood pressure (mmHg)	-1.65E+00+-8.13E+00	-2.00E+00+-8.71E+00	8.37E-01+-1.01E+01
total cholesterol (mmol/L)	-6.66E-02+-5.31E-01	-1.60E-01+-5.71E-01	-1.82E-01+-7.64E-01
TNF-alpha	1.88E-02+-4.10E-01	3.45E-02+-4.66E-01	-3.82E-02+-7.19E-01
triglycerides (mmol/L)	7.73E-02+-6.48E-01	1.02E-01+-4.47E-01	4.13E-02+-6.31E-01
waist circumference (cm)	-1.64E-01+-3.33E+00	-1.20E+00+-3.57E+00	-3.62E-01+-3.71E+00
weight (kg)	3.30E-01+-1.50E+00	-8.68E-01+-1.83E+00	-5.67E-01+-1.95E+00
zonulin (ng/mL)	-7.06E-02+-7.13E-01	-1.47E-01+-8.83E-01	-2.09E-01+-1.01E+00

## Sheet: ContinuousIntake
Feature	Refined grain diet	Whole grain-rich diet	Gluten-poor diet
Gluten intake (mg/day)	4.92E+03+-6.10E+03	5.81E+03+-6.39E+03	-9.55E+03+-4.42E+03
Whole grain intake (g/day)	-4.59E+01+-3.57E+01	1.07E+02+-6.78E+01	-5.80E+01+-4.47E+01

## Sheet: VAS
Feature	Refined grain diet	Whole grain-rich diet	Gluten-poor diet
comfort.auc	-7.91E+02+-2.62E+03	-2.77E+02+-2.03E+03	5.20E+02+-2.90E+03
fullness.auc	5.47E+02+-2.28E+03	1.16E+03+-2.18E+03	-2.96E+02+-3.58E+03
hunger.auc	2.40E+02+-2.54E+03	-6.02E+02+-2.90E+03	1.01E+03+-3.45E+03
prosp.auc	2.15E+02+-2.26E+03	-6.08E+02+-2.60E+03	6.28E+02+-3.45E+03
satiety.auc	-5.39E+00+-2.26E+03	1.26E+03+-2.54E+03	-8.78E+02+-3.42E+03
thirst.auc	4.22E+01+-3.03E+03	-1.85E+02+-2.64E+03	5.67E+02+-2.52E+03
gut_.usea	7.81E-02+-1.57E+01	-1.13E+00+-5.10E+00	-4.32E-01+-1.55E+01
gut_bloating	5.41E+00+-2.00E+01	-4.65E+00+-1.58E+01	-1.89E-01+-2.53E+01
gut_constipation	6.56E+00+-1.99E+01	-1.74E-01+-1.15E+01	6.95E+00+-2.94E+01
gut_defaecations	-5.16E-03+-6.46E-01	1.39E-01+-6.43E-01	-6.22E-02+-6.38E-01
gut_diarrhea	1.02E+00+-1.64E+01	3.26E+00+-2.60E+01	-2.70E-01+-1.47E+01
gut_faeces_consistency	5.22E+00+-2.76E+01	3.35E+00+-2.44E+01	6.65E+00+-3.22E+01
gut_gas	1.11E+00+-2.29E+01	1.07E+01+-2.55E+01	-6.14E+00+-2.11E+01
gut_pains	5.38E+00+-2.17E+01	-3.57E+00+-1.35E+01	-1.57E+00+-2.05E+01
gut_symptoms_all	6.56E+00+-2.54E+01	1.04E+00+-2.18E+01	2.00E+00+-2.60E+01
gut_tiredness	-6.25E-02+-2.65E+01	-1.23E+01+-2.95E+01	3.03E+00+-2.01E+01

## Sheet: PostPranFluc1_50
Feature	Refined grain diet	Whole grain-rich diet	Gluten-poor diet
50_ffa_Fluc1	-5.83E-03+-7.77E-02	-1.98E-02+-6.73E-02	1.49E-02+-4.88E-02
50_glp2_Fluc1	-1.42E+00+-6.68E+00	3.00E-02+-7.20E+00	-8.56E-01+-6.55E+00
50_glucose_Fluc1	-6.08E-02+-5.09E-01	-9.38E-02+-5.99E-01	4.90E-02+-4.56E-01
50_h2_Fluc1	1.69E-01+-7.16E+00	-2.29E+00+-7.14E+00	-1.78E+00+-9.04E+00
50_insulin_Fluc1	-5.06E+00+-8.31E+01	-1.07E+01+-1.02E+02	1.76E+00+-8.36E+01

## Sheet: 16S_A
Feature	Refined grain diet	Whole grain-rich diet	Gluten-poor diet
Firmicutes Clostridia Clostridiales Lachnospiraceae 0.901	4.09E-03+-3.02E-02	-1.64E-03+-3.72E-02	-1.15E-02+-3.34E-02
Bacteroides sp. 0.901	9.05E-04+-3.23E-02	-1.28E-02+-3.18E-02	-2.35E-03+-1.57E-02
Firmicutes Clostridia Clostridiales Ruminococcaceae 0.904	-5.93E-04+-3.37E-02	-1.36E-04+-2.12E-02	-1.01E-02+-2.56E-02
Bacteroides sp. 0.529	3.63E-04+-2.25E-02	1.55E-03+-1.93E-02	8.94E-03+-2.43E-02
Firmicutes Clostridia Clostridiales Lachnospiraceae 0.717	-2.78E-03+-2.16E-02	3.79E-03+-2.11E-02	-7.42E-03+-1.53E-02
Verrucomicrobia Verrucomicrobiae Verrucomicrobiales Verrucomicrobiaceae Akkermansia uncultured_organism 0.487	8.36E-04+-2.76E-02	2.84E-03+-1.08E-02	-5.09E-04+-5.46E-03
Bifidobacterium sp. 0.773	1.88E-03+-2.25E-02	2.52E-03+-1.37E-02	-9.34E-03+-1.68E-02
Faecalibacterium sp. 0.866	-3.65E-04+-1.91E-02	1.25E-03+-2.19E-02	-2.22E-03+-1.43E-02
Blautia sp. 0.971	3.41E-03+-2.03E-02	2.80E-04+-1.64E-02	-5.64E-03+-1.63E-02
Megamonas sp. 0.045	-1.66E-03+-1.66E-02	-3.76E-03+-2.52E-02	1.27E-04+-8.22E-04

## Sheet: 16S_B
Feature	Refined grain diet	Whole grain-rich diet	Gluten-poor diet
Firmicutes Clostridia Clostridiales Lachnospiraceae 0.901	4.09E-03+-3.02E-02	-1.64E-03+-3.72E-02	-1.15E-02+-3.34E-02
Bacteroides sp. 0.901	9.05E-04+-3.23E-02	-1.28E-02+-3.18E-02	-2.35E-03+-1.57E-02
Firmicutes Clostridia Clostridiales Ruminococcaceae 0.904	-5.93E-04+-3.37E-02	-1.36E-04+-2.12E-02	-1.01E-02+-2.56E-02
Bacteroides sp. 0.529	3.63E-04+-2.25E-02	1.55E-03+-1.93E-02	8.94E-03+-2.43E-02
Firmicutes Clostridia Clostridiales Lachnospiraceae 0.717	-2.78E-03+-2.16E-02	3.79E-03+-2.11E-02	-7.42E-03+-1.53E-02
Verrucomicrobia Verrucomicrobiae Verrucomicrobiales Verrucomicrobiaceae Akkermansia uncultured_organism 0.487	8.36E-04+-2.76E-02	2.84E-03+-1.08E-02	-5.09E-04+-5.46E-03
Bifidobacterium sp. 0.773	1.88E-03+-2.25E-02	2.52E-03+-1.37E-02	-9.34E-03+-1.68E-02
Faecalibacterium sp. 0.866	-3.65E-04+-1.91E-02	1.25E-03+-2.19E-02	-2.22E-03+-1.43E-02
Blautia sp. 0.971	3.41E-03+-2.03E-02	2.80E-04+-1.64E-02	-5.64E-03+-1.63E-02
Megamonas sp. 0.045	-1.66E-03+-1.66E-02	-3.76E-03+-2.52E-02	1.27E-04+-8.22E-04
uncultured_Faecalibacterium_sp. sp. 0.799	-3.37E-04+-1.65E-02	-2.11E-03+-1.80E-02	-6.95E-05+-1.77E-02
Bacteroides sp. 0.34	1.22E-03+-1.69E-02	4.64E-03+-1.51E-02	-1.64E-03+-1.77E-02
uncultured_Faecalibacterium_sp. sp. 0.727	-2.04E-03+-1.79E-02	2.93E-03+-1.70E-02	-4.68E-03+-1.16E-02
Lactobacillus sp. 0.201	-1.91E-03+-1.73E-02	-6.07E-05+-2.15E-02	-9.51E-04+-2.97E-03
Ruminococcus_2 sp. 0.209	2.05E-03+-1.89E-02	1.82E-03+-1.06E-02	2.65E-03+-1.51E-02
Dialister sp. 0.332	4.09E-04+-1.94E-02	6.67E-04+-1.28E-02	-2.16E-03+-6.61E-03
Bacteroides sp. 0.545	-5.36E-04+-1.76E-02	2.29E-03+-9.83E-03	2.61E-03+-1.52E-02
Firmicutes Clostridia Clostridiales Ruminococcaceae 0.869	-1.70E-03+-1.44E-02	-2.30E-03+-1.12E-02	4.83E-03+-1.82E-02
Blautia sp. 0.955	5.36E-04+-1.54E-02	2.08E-03+-1.44E-02	-3.51E-03+-1.35E-02
Bacteroides sp. 0.094	1.99E-03+-1.85E-02	-2.36E-03+-1.07E-02	9.95E-06+-9.55E-04
Bacteroides sp. 0.535	-1.67E-03+-1.48E-02	2.37E-04+-5.12E-03	3.04E-03+-1.84E-02
Escherichia-Shigella sp. 0.711	1.21E-03+-1.62E-02	-2.59E-03+-6.70E-03	3.06E-03+-1.14E-02
Firmicutes Clostridia Clostridiales Lachnospiraceae Fusicatenibacter Ambiguous_taxa 0.96	2.89E-04+-1.04E-02	-9.82E-04+-1.88E-02	-5.90E-04+-1.20E-02
Bacteroides sp. 0.286	1.62E-03+-1.27E-02	-2.71E-05+-1.22E-02	1.22E-03+-1.29E-02
Bacteroides sp. 0.211.1	2.22E-04+-1.66E-02	-1.14E-03+-6.06E-03	7.89E-04+-4.26E-03
Prevotella_9 sp. 0.011.26	-1.61E-03+-1.51E-02	0.00E+00+-0.00E+00	1.86E-03+-1.20E-02
Proteobacteria Gammaproteobacteria Aeromonadales Succinivibrionaceae 0.04	-9.26E-05+-1.93E-03	-4.13E-06+-2.77E-05	-3.82E-03+-2.48E-02
Firmicutes Clostridia Clostridiales Lachnospiraceae Coprococcus_2 Ambiguous_taxa 0.439	-5.95E-04+-1.18E-02	2.42E-03+-1.02E-02	-8.39E-05+-1.39E-02
Firmicutes Clostridia Clostridiales Lachnospiraceae 0.663	1.20E-03+-1.22E-02	-2.35E-04+-1.25E-02	1.68E-03+-1.01E-02
Firmicutes Clostridia Clostridiales Ruminococcaceae Ruminococcaceae_NK4A214_group uncultured_organism 0.682	-3.90E-03+-1.31E-02	-1.19E-03+-1.13E-02	3.13E-04+-7.35E-03
Streptococcus sp. 0.329	-1.69E-03+-1.23E-02	-1.93E-03+-7.43E-03	-2.83E-03+-1.38E-02
Firmicutes Clostridia Clostridiales Lachnospiraceae 0.38	1.13E-03+-1.06E-02	-1.77E-03+-1.16E-02	9.98E-04+-1.28E-02
uncultured_Faecalibacterium_sp. sp. 0.524	-2.01E-03+-9.02E-03	4.10E-03+-9.66E-03	-3.50E-03+-1.54E-02
Firmicutes Negativicutes Selenomonadales Veillonellaceae 0.222	-8.57E-04+-1.05E-02	-7.11E-04+-1.62E-02	-2.91E-04+-5.32E-03
Bifidobacterium sp. 0.396	1.50E-03+-1.26E-02	2.17E-03+-7.33E-03	-2.14E-03+-1.05E-02
uncultured_Christensenellaceae_bacterium sp. 0.441	8.39E-04+-1.06E-02	1.88E-03+-1.42E-02	9.75E-04+-6.17E-03
Ruminococcaceae_UCG-014 sp. 0.23	2.39E-03+-1.20E-02	2.32E-04+-1.07E-02	-7.90E-04+-5.12E-03
Streptococcus sp. 0.738	1.50E-03+-1.03E-02	-8.20E-04+-1.43E-02	-7.16E-04+-3.20E-03
uncultured_Christensenellaceae_bacterium sp. 0.537	-1.09E-03+-7.52E-03	1.20E-03+-6.18E-03	3.60E-03+-1.65E-02
Ruminococcus_2 sp. 0.283	2.73E-04+-1.32E-02	2.57E-04+-5.53E-03	2.75E-04+-6.72E-03
Roseburia sp. 0.532	-1.33E-03+-9.36E-03	8.72E-06+-1.23E-02	1.60E-03+-8.83E-03
Firmicutes Clostridia Clostridiales Lachnospiraceae 0.529	1.24E-05+-7.43E-03	2.74E-04+-5.77E-03	-1.81E-03+-1.62E-02
Bacteroidetes Bacteroidia Bacteroidales Prevotellaceae 0.048	-1.66E-03+-1.08E-02	6.90E-04+-4.63E-03	-2.47E-03+-1.13E-02
unidentified sp. 0.848	-5.21E-04+-9.51E-03	-4.10E-04+-6.17E-03	4.05E-03+-1.25E-02
Bifidobacterium sp. 0.81	1.28E-03+-1.05E-02	4.00E-04+-7.94E-03	-3.61E-03+-9.17E-03
Bacteroides sp. 0.072.4	8.80E-04+-8.28E-03	-2.34E-03+-1.44E-02	-1.11E-05+-7.57E-05
Firmicutes Clostridia Clostridiales Lachnospiraceae 0.939	1.71E-03+-9.67E-03	-2.15E-03+-8.56E-03	-3.75E-03+-7.86E-03
Prevotella_9 sp. 0.024.4	1.43E-04+-1.25E-03	-2.52E-03+-1.82E-02	0.00E+00+-0.00E+00
Firmicutes Erysipelotrichia Erysipelotrichales Erysipelotrichaceae Erysipelotrichaceae_UCG-003 uncultured_organism 0.856	-7.75E-04+-9.06E-03	1.34E-03+-1.06E-02	-2.27E-03+-7.67E-03
Firmicutes Erysipelotrichia Erysipelotrichales Erysipelotrichaceae Holdemanella human_gut_metagenome 0.275	9.09E-04+-9.99E-03	-1.76E-04+-4.65E-03	-1.44E-03+-1.10E-02
Firmicutes Clostridia Clostridiales Lachnospiraceae Tyzzerella_4 Ambiguous_taxa 0.043	-4.30E-04+-1.29E-02	-2.21E-04+-1.48E-03	-2.00E-04+-1.15E-03
Firmicutes Clostridia Clostridiales Lachnospiraceae Coprococcus_3 Ambiguous_taxa 0.898	2.06E-03+-9.14E-03	-2.55E-03+-9.79E-03	-1.63E-03+-7.35E-03
Firmicutes Clostridia Clostridiales Lachnospiraceae 0.762	-4.64E-05+-9.46E-03	8.13E-04+-7.80E-03	3.40E-03+-9.47E-03
Bacteroides sp. 0.369	1.13E-04+-1.80E-03	-1.97E-03+-1.64E-02	-8.95E-04+-6.49E-03
Collinsella_aerofaciens sp. 0.842	-1.72E-04+-1.02E-02	-1.11E-03+-6.76E-03	-1.59E-03+-8.24E-03
Firmicutes Clostridia Clostridiales Lachnospiraceae Anaerostipes Ambiguous_taxa 0.909	2.17E-05+-9.48E-03	2.67E-03+-7.50E-03	-2.48E-03+-7.48E-03
Verrucomicrobia Verrucomicrobiae Verrucomicrobiales Verrucomicrobiaceae Akkermansia uncultured_organism 0.452	1.14E-03+-1.13E-02	1.35E-03+-4.29E-03	-1.83E-05+-3.85E-03
Firmicutes Clostridia Clostridiales Lachnospiraceae [Eubacterium]_hallii_group uncultured_organism 0.963	6.43E-04+-8.99E-03	4.14E-04+-8.83E-03	-3.19E-03+-6.12E-03
Firmicutes Erysipelotrichia Erysipelotrichales Erysipelotrichaceae Holdemanella human_gut_metagenome 0.128	-1.36E-03+-1.11E-02	-9.59E-04+-3.68E-03	-1.04E-03+-5.17E-03
Prevotella_9 sp. 0.061.1	-1.12E-03+-7.62E-03	1.58E-03+-1.19E-02	-4.20E-04+-2.73E-03
Firmicutes Clostridia Clostridiales Lachnospiraceae 0.77	-1.11E-03+-8.25E-03	3.09E-04+-6.75E-03	1.14E-03+-9.15E-03
[Eubacterium]_coprostanoligenes_group sp. 0.318	-6.00E-05+-6.84E-03	1.75E-03+-7.50E-03	1.84E-03+-1.08E-02
Prevotella_9 sp. 0.099	-3.80E-04+-5.17E-03	-1.37E-03+-1.42E-02	2.64E-04+-1.14E-03
uncultured_rumen_bacterium sp. 0.008	-1.16E-03+-1.09E-02	0.00E+00+-0.00E+00	-6.14E-04+-3.98E-03
Ruminococcaceae_UCG-014 sp. 0.158	-3.56E-04+-2.18E-03	-4.45E-04+-2.53E-03	1.25E-03+-1.57E-02
Ruminococcaceae_UCG-002 sp. 0.583	5.83E-04+-7.06E-03	5.58E-04+-6.89E-03	2.48E-03+-9.99E-03
Christensenellaceae_R-7_group sp. 0.267	-3.11E-04+-4.82E-03	-2.36E-03+-1.31E-02	3.14E-04+-3.37E-03
uncultured_Firmicutes_bacterium sp. 0.765	1.01E-03+-6.96E-03	-3.77E-04+-6.87E-03	8.22E-05+-1.01E-02
Firmicutes Erysipelotrichia Erysipelotrichales Erysipelotrichaceae Catenibacterium Ambiguous_taxa 0.195	2.42E-04+-8.46E-03	1.08E-03+-9.09E-03	-8.35E-04+-3.67E-03
Bacteroides_gallinaceum sp. 0.013	-1.15E-03+-1.08E-02	0.00E+00+-0.00E+00	-3.22E-04+-2.09E-03
Bacteroides sp. 0.059.1	-2.74E-04+-2.59E-03	-1.07E-05+-1.06E-04	-2.07E-03+-1.54E-02
Ruminococcus_2 sp. 0.332	1.98E-03+-8.59E-03	-8.43E-04+-5.94E-03	1.28E-04+-7.20E-03
Alistipes sp. 0.749	-2.07E-05+-6.90E-03	-1.59E-03+-8.30E-03	6.18E-04+-8.34E-03
Prevotella_9 sp. 0.088	-6.48E-04+-5.78E-03	2.01E-03+-1.10E-02	8.21E-04+-5.32E-03
Lactobacillus sp. 0.061	-2.76E-05+-4.16E-04	2.18E-03+-1.45E-02	-8.55E-05+-4.56E-04
Prevotella_9 sp. 0.078	-7.50E-04+-6.33E-03	2.04E-03+-1.02E-02	5.49E-04+-4.17E-03
Prevotella_9 sp. 0.16	-6.86E-04+-7.36E-03	1.22E-03+-7.47E-03	8.18E-04+-5.48E-03
Prevotella_9 sp. 0.061.2	9.60E-04+-7.20E-03	-4.12E-04+-2.89E-03	-1.32E-03+-9.05E-03
Firmicutes Clostridia Clostridiales Ruminococcaceae Ruminococcaceae_UCG-013 uncultured_organism 0.92	-5.64E-04+-7.21E-03	-1.63E-03+-6.67E-03	5.18E-04+-5.90E-03
Blautia sp. 0.906	-9.70E-04+-5.35E-03	-2.37E-03+-1.02E-02	-6.56E-04+-4.36E-03
Ruminococcaceae_UCG-002 sp. 0.353	2.95E-04+-5.90E-03	6.22E-04+-5.01E-03	1.24E-05+-9.30E-03
Prevotella_9 sp. 0.067.2	-3.97E-04+-3.67E-03	9.64E-04+-5.20E-03	-1.09E-03+-1.13E-02
Bacteroides_plebeius_DSM_17135 sp. 0.043	9.12E-04+-8.68E-03	-7.03E-04+-4.57E-03	-7.69E-06+-4.98E-05
Prevotella_9 sp. 0.051.1	4.27E-04+-2.98E-03	1.01E-04+-8.11E-04	-5.60E-04+-1.27E-02
Veillonella sp. 0.289	8.93E-04+-9.20E-03	-4.75E-05+-4.88E-04	-3.58E-05+-1.87E-04
Firmicutes Clostridia Clostridiales Lachnospiraceae [Eubacterium]_eligens_group Ambiguous_taxa 0.628	6.26E-04+-6.02E-03	5.47E-04+-7.07E-03	1.23E-03+-6.50E-03
Ruminococcaceae_UCG-014 sp. 0.211	3.00E-04+-5.83E-03	-1.02E-03+-5.43E-03	1.30E-04+-5.96E-03
Firmicutes Clostridia Clostridiales Lachnospiraceae 0.62	6.16E-04+-6.75E-03	-5.41E-04+-4.22E-03	1.85E-03+-6.41E-03
Caproiciproducens sp. 0.094	4.73E-04+-5.42E-03	-1.70E-04+-6.58E-03	-1.03E-03+-6.99E-03
Ruminococcaceae_NK4A214_group sp. 0.366	-8.27E-04+-5.40E-03	-1.78E-04+-5.22E-03	1.73E-03+-7.91E-03
Ruminococcaceae_UCG-002 sp. 0.222.1	-3.20E-04+-5.19E-03	-3.69E-04+-2.83E-03	1.66E-03+-9.03E-03
Firmicutes Clostridia Clostridiales Ruminococcaceae Subdoligranulum Ambiguous_taxa 0.013.2	9.05E-04+-8.49E-03	-1.48E-04+-9.96E-04	5.23E-06+-3.39E-05
Firmicutes Clostridia Clostridiales Ruminococcaceae 0.781	1.78E-04+-5.15E-03	-7.82E-04+-2.39E-03	2.38E-03+-8.96E-03
Firmicutes Clostridia Clostridiales Ruminococcaceae Ruminococcus_1 uncultured_organism 0.414	-8.47E-05+-4.89E-03	-6.04E-04+-8.25E-03	2.67E-04+-5.44E-03
Prevotella_9 sp. 0.072	3.11E-04+-5.39E-03	5.83E-05+-7.86E-04	1.55E-03+-9.21E-03
[Eubacterium]_coprostanoligenes_group sp. 0.393	1.31E-03+-6.48E-03	-1.24E-03+-5.66E-03	-6.25E-04+-4.08E-03
Bacteroides sp. 0.011.24	1.14E-04+-1.07E-03	1.71E-03+-1.15E-02	0.00E+00+-0.00E+00
Firmicutes Clostridia Clostridiales Lachnospiraceae 0.567	-5.94E-04+-5.45E-03	3.71E-04+-5.52E-03	1.53E-03+-6.78E-03
Firmicutes Clostridia Clostridiales Ruminococcaceae Ruminiclostridium_6 Ambiguous_taxa 0.545	2.99E-04+-5.35E-03	-5.39E-04+-6.25E-03	4.49E-05+-6.38E-03
Firmicutes Clostridia Clostridiales Ruminococcaceae Ruminococcaceae_UCG-005 uncultured_organism 0.725	6.02E-05+-5.73E-03	1.19E-03+-5.44E-03	7.55E-04+-5.77E-03
Firmicutes Clostridia Clostridiales Ruminococcaceae Ruminiclostridium_5 Ambiguous_taxa 0.789	-9.08E-05+-5.65E-03	2.17E-04+-4.98E-03	1.10E-03+-6.15E-03
Parabacteroides sp. 0.586	5.25E-04+-4.32E-03	-6.96E-04+-8.64E-03	9.03E-04+-3.41E-03
Bacteroides_plebeius_DSM_17135 sp. 0.112	-8.41E-05+-4.02E-03	3.31E-04+-2.35E-03	1.10E-03+-9.57E-03
Firmicutes Clostridia Clostridiales Lachnospiraceae Tyzzerella_4 Ambiguous_taxa 0.104	-1.67E-04+-4.67E-03	-3.10E-04+-1.62E-03	1.65E-03+-8.91E-03
Bacteroides sp. 0.144	7.70E-04+-6.82E-03	-9.27E-04+-4.19E-03	-3.32E-04+-2.08E-03
Firmicutes Clostridia Clostridiales Lachnospiraceae 0.805	-8.05E-04+-6.25E-03	3.29E-05+-5.46E-03	5.74E-05+-2.73E-03
Firmicutes Clostridia Clostridiales Lachnospiraceae [Eubacterium]_eligens_group Ambiguous_taxa 0.516	2.16E-04+-4.67E-03	-6.24E-04+-5.31E-03	9.72E-04+-6.43E-03
Megasphaera_elsdenii sp. 0.07	-7.01E-04+-5.93E-03	1.35E-03+-5.73E-03	-4.13E-04+-2.47E-03
Firmicutes Clostridia Clostridiales Ruminococcaceae Ruminococcaceae_UCG-002 Ambiguous_taxa 0.727	-3.85E-04+-5.41E-03	-1.41E-04+-4.48E-03	1.17E-03+-5.53E-03
Ruminococcaceae_UCG-014 sp. 0.12	3.47E-04+-5.26E-03	-1.79E-03+-7.12E-03	8.71E-05+-7.22E-04
Erysipelatoclostridium sp. 0.211	1.00E-03+-6.78E-03	-7.10E-05+-2.35E-04	6.35E-04+-4.25E-03
Bacteroides sp. 0.091.2	1.13E-04+-2.37E-03	3.63E-04+-2.27E-03	1.84E-03+-9.71E-03
Firmicutes Clostridia Clostridiales Lachnospiraceae 0.123	4.49E-04+-4.52E-03	-1.70E-05+-4.75E-04	-5.64E-04+-8.30E-03
Bacteroides sp. 0.067.1	-1.32E-04+-6.40E-03	-4.48E-04+-4.13E-03	3.23E-04+-2.33E-03
[Ruminococcus]_gnavus_group sp. 0.342	5.97E-04+-6.31E-03	-4.17E-04+-1.54E-03	-2.64E-04+-4.52E-03
Alistipes_sp._AL-1 sp. 0.612	-5.38E-04+-5.04E-03	-9.96E-04+-4.62E-03	1.18E-03+-5.20E-03
Firmicutes Erysipelotrichia Erysipelotrichales Erysipelotrichaceae Erysipelotrichaceae_UCG-003 uncultured_organism 0.409	-1.75E-04+-3.85E-03	-2.29E-04+-1.23E-03	-1.52E-03+-8.46E-03
[Eubacterium]_coprostanoligenes_group sp. 0.061	-9.03E-04+-5.82E-03	8.33E-04+-4.74E-03	1.60E-04+-2.26E-03
Anaerovibrio sp. 0.011	-8.09E-05+-7.59E-04	0.00E+00+-0.00E+00	1.51E-03+-9.82E-03
Firmicutes Clostridia Clostridiales Lachnospiraceae Coprococcus_2 Ambiguous_taxa 0.227	-1.02E-04+-4.00E-03	9.21E-04+-5.45E-03	-1.21E-03+-5.03E-03
Firmicutes Erysipelotrichia Erysipelotrichales Erysipelotrichaceae Holdemanella human_gut_metagenome 0.072	2.19E-04+-1.55E-03	-3.24E-04+-2.08E-03	1.04E-03+-9.01E-03
[Ruminococcus]_gauvreauii_group sp. 0.61	1.75E-04+-3.15E-03	-7.82E-04+-7.51E-03	-1.56E-04+-3.04E-03
Bacteroides sp. 0.631	3.35E-04+-5.74E-03	3.54E-04+-2.21E-03	5.42E-04+-3.92E-03
unidentified sp. 0.439	-3.67E-04+-3.58E-03	-7.46E-05+-5.60E-03	-3.04E-05+-5.25E-03
Bacteroides sp. 0.278	5.23E-04+-3.66E-03	-1.27E-03+-6.89E-03	-1.77E-04+-2.39E-03
Phascolarctobacterium sp. 0.348	-2.47E-04+-4.71E-03	-4.67E-04+-3.07E-03	4.85E-04+-5.44E-03
Ruminococcus_1 sp. 0.056	-9.41E-05+-1.46E-03	1.52E-03+-8.33E-03	-6.47E-05+-2.39E-03
Prevotella_9 sp. 0.016.4	-4.19E-04+-3.93E-03	1.03E-03+-6.91E-03	5.22E-05+-3.38E-04
Firmicutes Clostridia Clostridiales Lachnospiraceae 0.615	-7.45E-04+-4.93E-03	2.33E-04+-2.82E-03	8.28E-06+-4.93E-03
Firmicutes Clostridia Clostridiales Lachnospiraceae Eisenbergiella Ambiguous_taxa 0.171	-7.27E-04+-6.25E-03	6.88E-05+-6.86E-04	-1.38E-05+-7.14E-04
Bacteroides sp. 0.198.1	-3.92E-04+-3.23E-03	1.79E-05+-7.50E-04	-1.65E-03+-7.59E-03
Prevotella_9 sp. 0.061	-1.14E-04+-6.21E-04	3.61E-05+-2.58E-04	1.53E-03+-8.79E-03
Firmicutes Negativicutes Selenomonadales Acidaminococcaceae Acidaminococcus uncultured_organism 0.144	-7.69E-04+-4.46E-03	-2.21E-04+-5.78E-03	-3.05E-04+-1.20E-03
Faecalibacterium sp. 0.08	2.02E-05+-3.81E-03	5.18E-04+-5.57E-03	6.89E-04+-3.73E-03
Firmicutes Clostridia Clostridiales Ruminococcaceae 0.414	-1.61E-04+-2.81E-03	1.52E-03+-6.75E-03	9.19E-04+-3.14E-03
Bacteroides sp. 0.211	-1.45E-05+-3.42E-03	9.31E-04+-4.61E-03	1.76E-03+-4.99E-03
Ruminococcaceae_UCG-014 sp. 0.225	3.78E-04+-4.89E-03	2.33E-04+-2.27E-03	8.37E-04+-4.42E-03
Firmicutes Clostridia Clostridiales Lachnospiraceae 0.374	3.23E-04+-4.18E-03	-8.54E-04+-4.93E-03	-6.61E-04+-2.91E-03
Bacteroidetes Bacteroidia Bacteroidales Prevotellaceae 0.115	-4.23E-04+-2.19E-03	5.66E-04+-7.43E-03	4.22E-04+-2.19E-03
Firmicutes Clostridia Clostridiales Lachnospiraceae 0.706	-1.43E-03+-4.10E-03	-4.68E-04+-4.12E-03	6.37E-05+-4.35E-03
uncultured_Ruminococcaceae_bacterium sp. 0.059	2.61E-04+-5.85E-03	5.39E-05+-4.83E-04	-1.99E-04+-1.12E-03
Firmicutes Clostridia Clostridiales Lachnospiraceae 0.789	-3.05E-04+-3.87E-03	1.10E-03+-4.67E-03	5.26E-04+-4.10E-03
Firmicutes Erysipelotrichia Erysipelotrichales Erysipelotrichaceae Holdemanella human_gut_metagenome 0.094	-2.86E-04+-4.38E-03	1.20E-03+-4.78E-03	-4.25E-04+-2.27E-03
Firmicutes Clostridia Clostridiales Peptostreptococcaceae 0.84	1.01E-04+-4.05E-03	-3.26E-04+-4.93E-03	-7.93E-04+-3.14E-03
Clostridium_sensu_stricto_1 sp. 0.019.2	5.18E-04+-5.79E-03	7.64E-06+-4.06E-05	-8.11E-06+-5.25E-05
Clostridium_sensu_stricto_1 sp. 0.612	2.18E-04+-4.22E-03	-3.31E-04+-4.51E-03	-3.70E-04+-3.38E-03
Firmicutes Clostridia Clostridiales Lachnospiraceae 0.209	-5.13E-04+-5.13E-03	1.63E-05+-1.40E-03	9.21E-04+-3.37E-03
Bacteroides sp. 0.366	5.69E-04+-4.24E-03	-5.70E-04+-4.63E-03	-1.48E-04+-2.48E-03
Ruminococcaceae_UCG-002 sp. 0.417	-3.42E-04+-2.28E-03	-5.72E-04+-6.86E-03	2.81E-04+-2.81E-03
Firmicutes Clostridia Clostridiales Lachnospiraceae Coprococcus_2 Ambiguous_taxa 0.136	-4.47E-04+-2.06E-03	4.94E-04+-4.78E-03	-1.06E-03+-5.86E-03
Faecalibacterium sp. 0.158	-2.94E-04+-4.69E-03	-3.23E-04+-3.75E-03	-1.03E-04+-2.56E-03
Prevotella_9 sp. 0.053.1	-1.61E-04+-8.14E-04	-3.92E-05+-1.54E-04	1.54E-03+-8.01E-03
Firmicutes Clostridia Clostridiales Peptostreptococcaceae 0.714	7.86E-04+-4.55E-03	-7.54E-04+-3.28E-03	1.52E-04+-2.87E-03
Blautia_obeum sp. 0.861	-1.88E-04+-3.65E-03	-7.36E-04+-5.07E-03	-7.48E-04+-3.08E-03
Ruminococcaceae_UCG-014 sp. 0.067	-1.11E-04+-1.16E-03	-6.99E-04+-7.55E-03	-2.81E-04+-1.14E-03
Firmicutes Negativicutes Selenomonadales Acidaminococcaceae Phascolarctobacterium Ambiguous_taxa 0.123	-1.83E-04+-4.91E-03	2.14E-04+-3.20E-03	-2.24E-04+-1.79E-03
Ruminococcaceae_UCG-014 sp. 0.032.1	8.52E-05+-3.22E-03	3.00E-05+-2.01E-04	9.72E-04+-6.54E-03
Ruminococcaceae_UCG-014 sp. 0.187	5.00E-04+-4.13E-03	1.46E-04+-1.40E-03	1.16E-03+-4.84E-03
Dorea sp. 0.914	-4.20E-04+-4.69E-03	3.05E-04+-2.90E-03	-3.36E-04+-2.87E-03
Firmicutes Clostridia Clostridiales Ruminococcaceae Ruminococcaceae_NK4A214_group uncultured_organism 0.275	-1.42E-04+-2.05E-03	8.53E-04+-3.58E-03	-3.41E-04+-6.28E-03
Parabacteroides_distasonis sp. 0.404	1.12E-04+-3.63E-03	7.66E-04+-4.60E-03	-3.18E-04+-3.42E-03
Bacteroides sp. 0.313	3.97E-04+-3.47E-03	-1.67E-04+-1.94E-03	-1.10E-03+-5.57E-03
Firmicutes Clostridia Clostridiales Ruminococcaceae 0.299.1	-5.58E-04+-4.21E-03	8.94E-06+-8.10E-04	2.86E-04+-4.05E-03
Faecalibacterium sp. 0.011.3	-3.86E-04+-3.62E-03	7.95E-04+-5.34E-03	0.00E+00+-0.00E+00
uncultured_Ruminococcaceae_bacterium sp. 0.099	2.42E-05+-9.89E-04	9.56E-04+-6.49E-03	-6.72E-04+-3.25E-03
Bacteroides sp. 0.112.1	3.24E-04+-4.69E-03	1.08E-04+-4.37E-04	3.97E-04+-3.44E-03
Firmicutes Clostridia Clostridiales Lachnospiraceae 0.324	1.18E-04+-3.00E-03	-7.41E-04+-4.00E-03	-1.27E-03+-4.54E-03
Firmicutes Clostridia Clostridiales Lachnospiraceae Tyzzerella_3 Ambiguous_taxa 0.305	3.74E-04+-2.82E-03	8.92E-04+-4.29E-03	-5.34E-04+-4.48E-03
Ruminococcus_2 sp. 0.099	-2.30E-04+-1.76E-03	-3.27E-05+-1.41E-03	1.21E-03+-6.81E-03
Lactobacillus sp. 0.003.1	0.00E+00+-0.00E+00	0.00E+00+-0.00E+00	-1.16E-03+-7.50E-03
Bacteroides sp. 0.281	-6.88E-05+-2.36E-03	7.68E-04+-5.06E-03	-2.93E-04+-4.09E-03
Bacteroides sp. 0.195	6.13E-04+-3.99E-03	-1.70E-04+-8.63E-04	1.89E-04+-2.64E-03
Bacteroides sp. 0.152	-3.48E-05+-7.12E-04	-1.04E-04+-1.48E-03	-6.77E-04+-7.19E-03
Bacteroides sp. 0.142	-2.76E-04+-4.48E-03	-2.81E-04+-2.25E-03	-3.72E-04+-2.66E-03
Alistipes sp. 0.099	5.07E-04+-3.36E-03	-6.59E-04+-4.99E-03	3.94E-05+-1.41E-03
Firmicutes Clostridia Clostridiales Lachnospiraceae Butyrivibrio uncultured_organism 0.158	-7.01E-04+-3.78E-03	-2.16E-04+-2.36E-03	-2.89E-04+-3.32E-03
Prevotella_9 sp. 0.011.27	-4.86E-04+-4.56E-03	0.00E+00+-0.00E+00	4.55E-04+-2.95E-03
Ruminococcus_2 sp. 0.179	7.10E-04+-4.16E-03	-2.53E-05+-3.59E-03	4.17E-04+-1.59E-03
Firmicutes Clostridia Clostridiales Lachnospiraceae 0.524	1.93E-04+-3.69E-03	4.12E-04+-2.98E-03	9.16E-04+-3.53E-03
Firmicutes Clostridia Clostridiales Ruminococcaceae 0.361	-2.54E-04+-3.10E-03	-1.79E-04+-1.59E-03	-1.03E-03+-5.03E-03
Bacteroides sp. 0.021.10	4.89E-04+-4.58E-03	-3.61E-04+-2.42E-03	-1.34E-05+-8.71E-05
Firmicutes Clostridia Clostridiales Ruminococcaceae 0.008.33	5.07E-04+-4.76E-03	-2.04E-04+-1.37E-03	0.00E+00+-0.00E+00
Firmicutes Clostridia Clostridiales Lachnospiraceae [Eubacterium]_hallii_group uncultured_organism 0.66	1.02E-04+-2.81E-03	-3.42E-04+-3.72E-03	-1.45E-03+-4.14E-03
Firmicutes Clostridia Clostridiales Ruminococcaceae Ruminiclostridium_6 Ambiguous_taxa 0.388	-7.06E-04+-4.28E-03	-5.38E-04+-3.05E-03	-8.51E-05+-1.15E-03
Prevotella_9 sp. 0.029.1	3.60E-04+-4.04E-03	1.05E-05+-1.49E-04	5.90E-04+-3.84E-03
Bacteroides sp. 0.091.1	4.71E-04+-3.66E-03	-5.68E-04+-2.62E-03	8.27E-04+-3.36E-03
Firmicutes Clostridia Clostridiales Lachnospiraceae 0.666	-8.42E-04+-3.73E-03	-1.63E-04+-2.27E-03	-1.31E-03+-3.47E-03
Firmicutes Negativicutes Selenomonadales Veillonellaceae 0.037.1	-4.89E-04+-4.58E-03	0.00E+00+-0.00E+00	-3.03E-04+-1.76E-03
Ruminococcus_1 sp. 0.118	6.39E-04+-3.95E-03	-5.25E-04+-3.35E-03	1.06E-04+-8.64E-04
[Eubacterium]_coprostanoligenes_group sp. 0.059	1.13E-04+-1.13E-03	9.96E-04+-4.67E-03	-9.29E-04+-4.36E-03
Alloprevotella sp. 0.011.2	-2.90E-04+-2.72E-03	0.00E+00+-0.00E+00	-8.46E-04+-5.49E-03
Bifidobacterium sp. 0.075	-5.02E-04+-4.32E-03	-1.79E-04+-2.37E-03	-9.31E-05+-5.35E-04
Bacteroides sp. 0.184.1	2.11E-05+-3.81E-03	7.19E-05+-4.55E-04	9.36E-04+-3.74E-03
Firmicutes Clostridia Clostridiales Lachnospiraceae 0.163	-3.79E-04+-2.32E-03	1.42E-04+-8.46E-04	8.96E-04+-5.58E-03
Firmicutes Clostridia Clostridiales Lachnospiraceae 0.433	-3.59E-04+-3.94E-03	-3.64E-05+-1.91E-03	1.15E-04+-2.69E-03
Firmicutes Clostridia Clostridiales Ruminococcaceae Ruminococcus_2 uncultured_organism 0.024	5.12E-04+-4.51E-03	5.72E-05+-3.84E-04	-1.44E-05+-1.29E-04
Blautia sp. 0.775	7.65E-05+-3.91E-03	-1.70E-04+-1.92E-03	-1.08E-03+-2.46E-03
gut_metagenome sp. 0.013	2.03E-05+-1.91E-04	-9.41E-04+-6.28E-03	0.00E+00+-0.00E+00
Prevotella_9 sp. 0.019.4	1.01E-04+-1.11E-03	0.00E+00+-0.00E+00	9.66E-04+-6.25E-03
Verrucomicrobia Verrucomicrobiae Verrucomicrobiales Verrucomicrobiaceae Akkermansia uncultured_organism 0.088	-2.88E-04+-3.08E-03	-3.76E-04+-1.91E-03	-2.20E-04+-4.12E-03
Ruminococcus_2 sp. 0.059	2.66E-04+-1.92E-03	-1.39E-04+-9.36E-04	1.03E-03+-5.54E-03
Firmicutes Negativicutes Selenomonadales Veillonellaceae 0.048	3.02E-04+-2.82E-03	-2.67E-04+-1.79E-03	2.59E-04+-4.42E-03
Bacteroides sp. 0.184	-3.43E-05+-3.39E-03	1.57E-04+-1.41E-03	2.53E-04+-3.46E-03
uncultured_Faecalibacterium_sp. sp. 0.217	2.56E-04+-2.91E-03	4.36E-04+-3.21E-03	3.62E-04+-3.17E-03
Lachnospira sp. 0.535	-3.70E-04+-3.11E-03	2.79E-05+-2.82E-03	3.97E-04+-3.05E-03
Faecalibacterium sp. 0.529	-4.60E-05+-3.19E-03	3.73E-04+-2.59E-03	-9.91E-04+-2.65E-03
uncultured_prokaryote sp. 0.57	4.15E-04+-3.52E-03	-1.80E-04+-2.90E-03	2.51E-04+-1.20E-03
Proteobacteria Betaproteobacteria Burkholderiales Alcaligenaceae Parasutterella Ambiguous_taxa 0.155	-4.17E-04+-2.44E-03	-6.92E-04+-3.53E-03	-1.04E-04+-3.33E-03
Butyricicoccus sp. 0.775	-2.24E-04+-2.81E-03	-4.54E-05+-3.33E-03	-3.26E-05+-2.95E-03
uncultured_Acetivibrio_sp. sp. 0.262	1.87E-04+-2.74E-03	2.34E-05+-3.18E-03	-6.38E-04+-3.13E-03
Blautia sp. 0.398	5.83E-05+-2.44E-03	3.49E-04+-2.42E-03	-1.09E-03+-4.08E-03
Ruminococcaceae_UCG-014 sp. 0.064	2.03E-04+-1.83E-03	-1.05E-03+-5.10E-03	-1.68E-04+-8.15E-04
Prevotella_9 sp. 0.011.5	-4.32E-04+-4.05E-03	-1.76E-04+-1.18E-03	0.00E+00+-0.00E+00
Bifidobacterium_bifidum sp. 0.27	1.83E-05+-2.42E-03	-7.35E-04+-2.99E-03	-1.06E-03+-3.64E-03
Firmicutes Clostridia Clostridiales Ruminococcaceae Ruminococcaceae_UCG-002 Ambiguous_taxa 0.115	4.94E-04+-2.91E-03	-9.21E-05+-2.22E-03	4.23E-04+-3.49E-03
Firmicutes Clostridia Clostridiales Ruminococcaceae Ruminococcus_2 uncultured_organism 0.032	3.74E-04+-2.27E-03	9.34E-04+-4.57E-03	-1.80E-04+-1.17E-03
Prevotellaceae_NK3B31_group sp. 0.032	4.44E-04+-4.06E-03	-3.29E-05+-2.30E-04	-4.00E-05+-2.59E-04
Bacteroides sp. 0.217	-9.13E-06+-2.22E-03	6.14E-04+-4.55E-03	3.56E-04+-1.56E-03
Ruminococcaceae_NK4A214_group sp. 0.083	-3.36E-04+-3.80E-03	1.44E-05+-5.55E-04	-8.18E-05+-1.81E-03
Prevotella_9 sp. 0.005.15	0.00E+00+-0.00E+00	8.23E-04+-5.53E-03	0.00E+00+-0.00E+00
Ruminiclostridium_5 sp. 0.594	6.08E-05+-2.99E-03	-3.16E-04+-1.29E-03	8.37E-04+-3.38E-03
Firmicutes Clostridia Clostridiales Lachnospiraceae Anaerostipes Ambiguous_taxa 0.275	-2.82E-04+-3.20E-03	3.13E-04+-2.53E-03	-4.00E-04+-1.93E-03
Proteobacteria Betaproteobacteria Burkholderiales Alcaligenaceae Parasutterella Ambiguous_taxa 0.246	4.72E-04+-3.80E-03	1.81E-05+-1.09E-04	-1.92E-04+-1.22E-03
Bifidobacterium sp. 0.131	5.34E-04+-3.13E-03	6.83E-04+-2.66E-03	-4.98E-04+-1.78E-03
uncultured_Ruminococcaceae_bacterium sp. 0.23	-4.01E-04+-3.49E-03	1.89E-04+-1.36E-03	-4.46E-04+-2.01E-03
Prevotella_9 sp. 0.011.13	6.19E-05+-5.81E-04	-7.94E-04+-5.32E-03	0.00E+00+-0.00E+00
Ruminococcaceae_UCG-014 sp. 0.294	1.74E-04+-2.57E-03	6.72E-04+-3.45E-03	-1.33E-04+-2.10E-03
Prevotella_9 sp. 0.021.6	-1.96E-05+-1.87E-04	-1.36E-05+-9.11E-05	8.56E-04+-5.55E-03
uncultured_prokaryote sp. 0.441	3.68E-04+-2.91E-03	-4.36E-04+-1.71E-03	-2.44E-04+-2.85E-03
Bacteroides sp. 0.126.1	1.41E-04+-2.85E-03	-7.31E-05+-2.04E-03	1.92E-04+-3.03E-03
Blautia sp. 0.316	1.82E-04+-3.10E-03	2.60E-04+-1.13E-03	-3.53E-04+-2.95E-03
Prevotellaceae_NK3B31_group sp. 0.005	4.04E-04+-3.79E-03	0.00E+00+-0.00E+00	0.00E+00+-0.00E+00
Firmicutes Clostridia Clostridiales Lachnospiraceae [Eubacterium]_xylanophilum_group uncultured_organism 0.578	4.05E-04+-2.77E-03	3.33E-04+-2.93E-03	1.21E-05+-2.21E-03
uncultured_Firmicutes_bacterium sp. 0.112	-7.04E-05+-3.05E-03	-8.63E-05+-3.13E-03	9.17E-05+-4.47E-04
Ruminococcaceae_UCG-002 sp. 0.16	7.39E-04+-3.47E-03	5.62E-05+-1.90E-03	-6.14E-05+-3.11E-04
Bacteroides sp. 0.163	-2.50E-05+-2.23E-03	-1.61E-04+-4.18E-03	1.32E-04+-5.70E-04
[Eubacterium]_coprostanoligenes_group sp. 0.056	-2.72E-06+-6.77E-04	-3.66E-04+-5.03E-03	-1.40E-04+-9.09E-04
Firmicutes Clostridia Clostridiales Ruminococcaceae Ruminococcus_1 uncultured_organism 0.032	-3.43E-04+-3.64E-03	3.77E-05+-7.99E-04	0.00E+00+-0.00E+00
Bacteroides sp. 0.155.1	1.61E-04+-3.41E-03	-1.04E-04+-8.04E-04	2.10E-04+-1.69E-03
Bacteroides sp. 0.176	-6.53E-05+-1.44E-03	3.23E-04+-1.70E-03	1.50E-03+-4.38E-03
Firmicutes Clostridia Clostridiales Lachnospiraceae 0.289	1.77E-04+-2.61E-03	-5.55E-04+-3.12E-03	7.51E-04+-1.60E-03
Firmicutes Clostridia Clostridiales Lachnospiraceae 0.289.1	-3.50E-04+-2.51E-03	8.52E-04+-3.52E-03	1.38E-04+-6.71E-04
Faecalibacterium sp. 0.211	-5.20E-04+-2.96E-03	-1.61E-04+-2.19E-03	2.30E-04+-1.56E-03
Firmicutes Clostridia Clostridiales Ruminococcaceae Ruminococcaceae_UCG-002 Ambiguous_taxa 0.013	1.81E-05+-1.70E-04	7.48E-04+-5.02E-03	-1.08E-04+-7.01E-04
Firmicutes Clostridia Clostridiales Lachnospiraceae Anaerostipes Ambiguous_taxa 0.139	-2.40E-04+-2.62E-03	8.85E-04+-3.31E-03	-5.75E-05+-7.19E-04
Ruminococcus_1 sp. 0.096	-3.42E-04+-1.82E-03	-6.03E-04+-4.16E-03	-6.12E-05+-1.42E-03
Ruminococcaceae_UCG-002 sp. 0.158	-5.72E-05+-1.65E-03	-4.71E-04+-1.90E-03	6.63E-04+-4.18E-03
Veillonella sp. 0.455	1.21E-04+-1.30E-03	-7.05E-04+-4.63E-03	-1.94E-05+-7.96E-04
Clostridium_sensu_stricto_1 sp. 0.626	5.43E-04+-2.49E-03	-5.10E-04+-2.30E-03	4.29E-05+-2.78E-03
Firmicutes Clostridia Clostridiales Lachnospiraceae 0.791	-1.33E-04+-2.35E-03	-9.60E-05+-3.29E-03	-2.37E-04+-2.05E-03

## Sheet: 16S_C
Feature	Refined grain diet	Whole grain-rich diet	Gluten-poor diet
Bacteroides sp. 0.901	9.05E-04+-3.23E-02	-1.28E-02+-3.18E-02	-2.35E-03+-1.57E-02
Firmicutes Clostridia Clostridiales Lachnospiraceae 0.901	4.09E-03+-3.02E-02	-1.64E-03+-3.72E-02	-1.15E-02+-3.34E-02
Bacteroides sp. 0.366	5.69E-04+-4.24E-03	-5.70E-04+-4.63E-03	-1.48E-04+-2.48E-03
Veillonella sp. 0.455	1.21E-04+-1.30E-03	-7.05E-04+-4.63E-03	-1.94E-05+-7.96E-04
Bacteroides sp. 0.529	3.63E-04+-2.25E-02	1.55E-03+-1.93E-02	8.94E-03+-2.43E-02
Firmicutes Clostridia Clostridiales Lachnospiraceae 0.374	3.23E-04+-4.18E-03	-8.54E-04+-4.93E-03	-6.61E-04+-2.91E-03
Escherichia-Shigella sp. 0.711	1.21E-03+-1.62E-02	-2.59E-03+-6.70E-03	3.06E-03+-1.14E-02
Faecalibacterium sp. 0.866	-3.65E-04+-1.91E-02	1.25E-03+-2.19E-02	-2.22E-03+-1.43E-02
Firmicutes Clostridia Clostridiales Ruminococcaceae 0.869	-1.70E-03+-1.44E-02	-2.30E-03+-1.12E-02	4.83E-03+-1.82E-02
Alistipes sp. 0.749	-2.07E-05+-6.90E-03	-1.59E-03+-8.30E-03	6.18E-04+-8.34E-03
unidentified sp. 0.848	-5.21E-04+-9.51E-03	-4.10E-04+-6.17E-03	4.05E-03+-1.25E-02
Firmicutes Clostridia Clostridiales Ruminococcaceae Ruminococcaceae_UCG-013 uncultured_organism 0.92	-5.64E-04+-7.21E-03	-1.63E-03+-6.67E-03	5.18E-04+-5.90E-03
Bacteroides sp. 0.032	-3.76E-05+-5.85E-04	-4.72E-04+-2.06E-03	7.56E-06+-4.90E-05
uncultured_Faecalibacterium_sp. sp. 0.524	-2.01E-03+-9.02E-03	4.10E-03+-9.66E-03	-3.50E-03+-1.54E-02
Firmicutes Clostridia Clostridiales Lachnospiraceae [Eubacterium]_eligens_group Ambiguous_taxa 0.628	6.26E-04+-6.02E-03	5.47E-04+-7.07E-03	1.23E-03+-6.50E-03
Bacteroides sp. 0.278	5.23E-04+-3.66E-03	-1.27E-03+-6.89E-03	-1.77E-04+-2.39E-03
Veillonella sp. 0.142	-1.12E-05+-1.60E-04	-1.02E-04+-8.65E-04	-1.48E-05+-1.01E-04
Faecalibacterium sp. 0.283	-6.41E-05+-2.59E-03	-2.79E-04+-1.86E-03	3.20E-05+-2.38E-03
Firmicutes Clostridia Clostridiales Ruminococcaceae Ruminococcaceae_UCG-013 uncultured_organism 0.409	-2.62E-04+-1.16E-03	-1.34E-04+-9.94E-04	2.36E-04+-1.27E-03
Firmicutes Clostridia Clostridiales Lachnospiraceae 0.324	1.18E-04+-3.00E-03	-7.41E-04+-4.00E-03	-1.27E-03+-4.54E-03
Barnesiella sp. 0.086	1.72E-04+-1.60E-03	-5.79E-04+-3.04E-03	-2.14E-04+-9.28E-04
Firmicutes Clostridia Clostridiales Ruminococcaceae 0.904	-5.93E-04+-3.37E-02	-1.36E-04+-2.12E-02	-1.01E-02+-2.56E-02
Firmicutes Clostridia Clostridiales Peptostreptococcaceae 0.714	7.86E-04+-4.55E-03	-7.54E-04+-3.28E-03	1.52E-04+-2.87E-03
Firmicutes Clostridia Clostridiales Lachnospiraceae 0.77	-1.11E-03+-8.25E-03	3.09E-04+-6.75E-03	1.14E-03+-9.15E-03
Firmicutes Clostridia Clostridiales Lachnospiraceae Anaerostipes Ambiguous_taxa 0.909	2.17E-05+-9.48E-03	2.67E-03+-7.50E-03	-2.48E-03+-7.48E-03
Clostridium_sensu_stricto_1 sp. 0.171	6.12E-05+-2.69E-04	-1.45E-04+-7.73E-04	1.73E-05+-3.14E-04
Firmicutes Clostridia Clostridiales Lachnospiraceae Fusicatenibacter Ambiguous_taxa 0.96	2.89E-04+-1.04E-02	-9.82E-04+-1.88E-02	-5.90E-04+-1.20E-02
[Eubacterium]_ventriosum_group sp. 0.631	2.80E-04+-1.77E-03	-2.76E-04+-2.58E-03	1.05E-04+-1.38E-03
Firmicutes Clostridia Clostridiales Lachnospiraceae 0.666	-8.42E-04+-3.73E-03	-1.63E-04+-2.27E-03	-1.31E-03+-3.47E-03
Firmicutes Clostridia Clostridiales Lachnospiraceae [Eubacterium]_eligens_group Ambiguous_taxa 0.243	3.23E-05+-4.42E-04	5.51E-05+-3.66E-04	8.87E-05+-8.95E-04
Firmicutes Clostridia Clostridiales Lachnospiraceae 0.762	-4.64E-05+-9.46E-03	8.13E-04+-7.80E-03	3.40E-03+-9.47E-03
Firmicutes Clostridia Clostridiales Ruminococcaceae 0.291	1.66E-04+-2.07E-03	1.23E-04+-2.53E-03	1.29E-03+-3.06E-03
Firmicutes Clostridia Clostridiales Lachnospiraceae Coprococcus_3 Ambiguous_taxa 0.898	2.06E-03+-9.14E-03	-2.55E-03+-9.79E-03	-1.63E-03+-7.35E-03
[Eubacterium]_coprostanoligenes_group sp. 0.393	1.31E-03+-6.48E-03	-1.24E-03+-5.66E-03	-6.25E-04+-4.08E-03
Firmicutes Clostridia Clostridiales Ruminococcaceae 0.361	-2.54E-04+-3.10E-03	-1.79E-04+-1.59E-03	-1.03E-03+-5.03E-03
Firmicutes Clostridia Clostridiales Lachnospiraceae 0.529	1.24E-05+-7.43E-03	2.74E-04+-5.77E-03	-1.81E-03+-1.62E-02
Barnesiella sp. 0.053	2.17E-05+-1.39E-04	-6.80E-05+-5.16E-04	3.38E-05+-1.73E-04
Streptococcus sp. 0.019	-6.49E-05+-5.60E-04	-7.16E-05+-4.80E-04	-3.67E-06+-2.38E-05
Firmicutes Erysipelotrichia Erysipelotrichales Erysipelotrichaceae Erysipelotrichaceae_UCG-003 uncultured_organism 0.856	-7.75E-04+-9.06E-03	1.34E-03+-1.06E-02	-2.27E-03+-7.67E-03
Streptococcus sp. 0.738	1.50E-03+-1.03E-02	-8.20E-04+-1.43E-02	-7.16E-04+-3.20E-03
Collinsella_aerofaciens sp. 0.842	-1.72E-04+-1.02E-02	-1.11E-03+-6.76E-03	-1.59E-03+-8.24E-03
Firmicutes Clostridia Clostridiales Ruminococcaceae Flavonifractor Ambiguous_taxa 0.225	-1.40E-05+-1.71E-03	-1.14E-04+-5.38E-04	2.04E-04+-5.26E-04
Clostridium_sensu_stricto_1 sp. 0.626	5.43E-04+-2.49E-03	-5.10E-04+-2.30E-03	4.29E-05+-2.78E-03
Proteobacteria Gammaproteobacteria Pasteurellales Pasteurellaceae 0.307	-2.27E-04+-1.73E-03	-2.09E-05+-5.71E-04	2.87E-05+-4.57E-04
Alistipes sp. 0.361	1.23E-07+-2.21E-03	4.38E-06+-2.68E-03	2.76E-04+-1.25E-03
Firmicutes Clostridia Clostridiales Lachnospiraceae 0.717	-2.78E-03+-2.16E-02	3.79E-03+-2.11E-02	-7.42E-03+-1.53E-02
Bifidobacterium sp. 0.81	1.28E-03+-1.05E-02	4.00E-04+-7.94E-03	-3.61E-03+-9.17E-03
Butyricicoccus sp. 0.775	-2.24E-04+-2.81E-03	-4.54E-05+-3.33E-03	-3.26E-05+-2.95E-03
Lachnospira sp. 0.535	-3.70E-04+-3.11E-03	2.79E-05+-2.82E-03	3.97E-04+-3.05E-03
Firmicutes Clostridia Clostridiales Ruminococcaceae Ruminiclostridium_5 uncultured_organism 0.655	-1.55E-04+-1.14E-03	-1.40E-04+-9.83E-04	6.70E-05+-1.01E-03
Firmicutes Clostridia Clostridiales Lachnospiraceae 0.789	-3.05E-04+-3.87E-03	1.10E-03+-4.67E-03	5.26E-04+-4.10E-03
Bacteroidetes Bacteroidia Bacteroidales Porphyromonadaceae Odoribacter Ambiguous_taxa 0.58	2.99E-05+-1.25E-03	-7.03E-05+-8.04E-04	1.80E-04+-1.34E-03
Butyricicoccus sp. 0.422	6.64E-05+-1.30E-03	3.09E-05+-2.06E-03	-3.68E-04+-1.71E-03
Firmicutes Clostridia Clostridiales Lachnospiraceae 0.663	1.20E-03+-1.22E-02	-2.35E-04+-1.25E-02	1.68E-03+-1.01E-02
Veillonella sp. 0.11	1.47E-05+-1.96E-04	-1.97E-05+-1.45E-04	2.29E-05+-7.57E-05
Firmicutes Clostridia Clostridiales Ruminococcaceae 0.701	-1.26E-04+-1.94E-03	-2.19E-04+-1.28E-03	5.91E-04+-2.60E-03
Firmicutes Clostridia Clostridiales Lachnospiraceae 0.176	-1.11E-04+-1.00E-03	-3.44E-04+-1.81E-03	6.27E-04+-1.93E-03
Bacteroides sp. 0.217	-9.13E-06+-2.22E-03	6.14E-04+-4.55E-03	3.56E-04+-1.56E-03
Bacteroides sp. 0.16	1.26E-04+-1.44E-03	2.58E-05+-5.65E-04	1.30E-05+-6.41E-04
Firmicutes Clostridia Clostridiales Lachnospiraceae [Eubacterium]_hallii_group uncultured_organism 0.963	6.43E-04+-8.99E-03	4.14E-04+-8.83E-03	-3.19E-03+-6.12E-03
Dorea sp. 0.243	-1.57E-04+-7.41E-04	-8.86E-05+-5.49E-04	1.32E-04+-9.25E-04
Verrucomicrobia Verrucomicrobiae Verrucomicrobiales Verrucomicrobiaceae Akkermansia uncultured_organism 0.487	8.36E-04+-2.76E-02	2.84E-03+-1.08E-02	-5.09E-04+-5.46E-03
Roseburia sp. 0.532	-1.33E-03+-9.36E-03	8.72E-06+-1.23E-02	1.60E-03+-8.83E-03
Faecalibacterium sp. 0.529	-4.60E-05+-3.19E-03	3.73E-04+-2.59E-03	-9.91E-04+-2.65E-03
Bacteroides sp. 0.631	3.35E-04+-5.74E-03	3.54E-04+-2.21E-03	5.42E-04+-3.92E-03
Firmicutes Clostridia Clostridiales Lachnospiraceae 0.078	-6.54E-05+-5.05E-04	-3.74E-05+-3.28E-04	5.92E-04+-3.00E-03
Butyricicoccus sp. 0.061	4.57E-06+-1.22E-04	-9.06E-06+-9.65E-05	1.72E-06+-1.86E-05
uncultured_Faecalibacterium_sp. sp. 0.094	-1.00E-04+-7.37E-04	5.64E-05+-2.81E-04	-8.94E-05+-7.75E-04
Roseburia sp. 0.128	-1.56E-04+-1.09E-03	8.54E-05+-4.96E-04	1.45E-04+-1.64E-03
uncultured_Firmicutes_bacterium sp. 0.765	1.01E-03+-6.96E-03	-3.77E-04+-6.87E-03	8.22E-05+-1.01E-02
unidentified sp. 0.037	-1.33E-05+-7.17E-05	-2.77E-05+-2.16E-04	5.75E-05+-3.04E-04
Dorea sp. 0.914	-4.20E-04+-4.69E-03	3.05E-04+-2.90E-03	-3.36E-04+-2.87E-03
Bacteroides sp. 0.064	1.12E-05+-1.46E-03	-5.89E-06+-3.76E-04	1.86E-05+-2.78E-04
Firmicutes Clostridia Clostridiales Ruminococcaceae 0.414	-1.61E-04+-2.81E-03	1.52E-03+-6.75E-03	9.19E-04+-3.14E-03
Firmicutes Clostridia Clostridiales Lachnospiraceae 0.318	1.80E-05+-1.78E-03	-3.22E-05+-1.37E-03	-1.81E-04+-1.43E-03
Firmicutes Erysipelotrichia Erysipelotrichales Erysipelotrichaceae Erysipelotrichaceae_UCG-003 uncultured_organism 0.364	-1.74E-04+-1.62E-03	8.85E-05+-8.16E-04	-1.65E-04+-1.00E-03
Firmicutes Clostridia Clostridiales Lachnospiraceae 0.805	-8.05E-04+-6.25E-03	3.29E-05+-5.46E-03	5.74E-05+-2.73E-03
Firmicutes Clostridia Clostridiales Lachnospiraceae 0.537	-8.52E-05+-5.08E-04	-1.27E-04+-5.94E-04	6.01E-05+-5.61E-04
Veillonella sp. 0.225	3.25E-05+-3.26E-04	-4.95E-05+-5.34E-04	-4.08E-05+-1.18E-04
Ruminococcaceae_UCG-002 sp. 0.417	-3.42E-04+-2.28E-03	-5.72E-04+-6.86E-03	2.81E-04+-2.81E-03
Streptococcus sp. 0.048	-3.47E-04+-3.15E-03	-1.43E-05+-1.56E-04	1.24E-06+-5.13E-05
Proteobacteria Gammaproteobacteria Pasteurellales Pasteurellaceae 0.04	1.32E-05+-1.09E-04	-2.57E-05+-1.89E-04	-2.57E-06+-5.07E-05
Firmicutes Clostridia Clostridiales Lachnospiraceae Coprococcus_3 Ambiguous_taxa 0.241	1.41E-04+-2.08E-03	5.39E-05+-2.26E-03	-2.97E-04+-1.60E-03
Streptococcus sp. 0.27	-3.31E-05+-8.95E-04	2.65E-05+-2.98E-04	-9.10E-05+-4.90E-04
Firmicutes Erysipelotrichia Erysipelotrichales Erysipelotrichaceae Erysipelotrichaceae_UCG-003 uncultured_organism 0.128	-7.93E-05+-6.46E-04	-4.59E-05+-2.17E-04	6.13E-05+-2.38E-04
Streptococcus sp. 0.46	-3.86E-05+-3.00E-03	1.04E-04+-1.09E-03	-1.56E-04+-1.25E-03
Firmicutes Erysipelotrichia Erysipelotrichales Erysipelotrichaceae Dielma Ambiguous_taxa 0.198	1.97E-05+-2.96E-04	-4.17E-05+-2.28E-04	1.82E-04+-1.17E-03
Alistipes_sp._N15.MGS-157 sp. 0.307	3.13E-04+-3.20E-03	1.11E-04+-1.11E-03	9.98E-05+-5.36E-04
Firmicutes Clostridia Clostridiales Lachnospiraceae 0.939	1.71E-03+-9.67E-03	-2.15E-03+-8.56E-03	-3.75E-03+-7.86E-03
[Eubacterium]_ventriosum_group sp. 0.209	-3.65E-05+-2.26E-04	-1.00E-04+-3.39E-04	1.01E-04+-4.16E-04
[Ruminococcus]_gnavus_group sp. 0.088	8.37E-05+-4.86E-04	-2.61E-05+-1.80E-04	1.40E-04+-1.30E-03
Firmicutes Clostridia Clostridiales Ruminococcaceae 0.428	-1.40E-04+-5.40E-04	5.48E-05+-4.67E-04	8.24E-05+-1.10E-03
Verrucomicrobia Verrucomicrobiae Verrucomicrobiales Verrucomicrobiaceae Akkermansia uncultured_organism 0.452	1.14E-03+-1.13E-02	1.35E-03+-4.29E-03	-1.83E-05+-3.85E-03
Blautia sp. 0.906	-9.70E-04+-5.35E-03	-2.37E-03+-1.02E-02	-6.56E-04+-4.36E-03
Firmicutes Clostridia Clostridiales Lachnospiraceae 0.318.1	-1.29E-04+-1.35E-03	3.51E-04+-2.07E-03	-5.93E-04+-1.91E-03
Bacteroides sp. 0.281	-6.88E-05+-2.36E-03	7.68E-04+-5.06E-03	-2.93E-04+-4.09E-03
Streptococcus sp. 0.166	-1.00E-05+-1.33E-04	-2.87E-05+-2.60E-04	-7.58E-05+-5.80E-04
Butyricicoccus sp. 0.032	-6.08E-06+-2.90E-05	-2.17E-05+-1.18E-04	-2.03E-07+-2.57E-05
Actinobacteria Coriobacteriia Coriobacteriales Coriobacteriaceae Eggerthella Ambiguous_taxa 0.219	3.88E-05+-4.78E-04	-1.00E-05+-1.17E-04	-7.92E-05+-3.88E-04
Coprococcus_1 sp. 0.099	9.31E-06+-1.83E-04	-4.34E-05+-1.60E-04	-5.60E-06+-2.34E-04
Firmicutes Clostridia Clostridiales Lachnospiraceae 0.182	2.76E-05+-8.78E-04	6.83E-05+-3.78E-04	4.16E-04+-1.58E-03
Firmicutes Clostridia Clostridiales Ruminococcaceae Flavonifractor Ambiguous_taxa 0.053	-1.55E-05+-1.32E-04	-1.88E-05+-1.16E-04	1.03E-05+-1.04E-04
Blautia sp. 0.955	5.36E-04+-1.54E-02	2.08E-03+-1.44E-02	-3.51E-03+-1.35E-02
Bacteroides sp. 0.096	-2.09E-04+-2.34E-03	6.90E-06+-1.84E-04	-9.47E-05+-6.84E-04
Bilophila sp. 0.682	-2.33E-04+-1.53E-03	-2.86E-04+-1.26E-03	5.87E-04+-1.66E-03
Alistipes_sp._N15.MGS-157 sp. 0.104	3.20E-05+-2.95E-04	-1.77E-05+-1.18E-04	4.97E-06+-1.06E-04
Bacteroides sp. 0.126	5.21E-05+-1.20E-03	2.31E-04+-1.10E-03	9.30E-05+-3.83E-04
Collinsella_aerofaciens sp. 0.396	2.94E-05+-6.40E-04	4.86E-05+-5.08E-04	-2.52E-04+-9.85E-04
uncultured_prokaryote sp. 0.596	5.25E-05+-1.20E-03	-1.33E-04+-1.58E-03	2.48E-04+-1.47E-03
Firmicutes Clostridia Clostridiales Lachnospiraceae 0.096	-9.39E-06+-1.39E-04	2.68E-06+-1.73E-04	-2.21E-05+-1.29E-04
Alistipes sp. 0.064	-7.49E-06+-1.33E-04	-2.12E-05+-1.05E-04	2.06E-05+-7.60E-05
Firmicutes Clostridia Clostridiales Lachnospiraceae 0.091	-1.96E-05+-1.41E-04	1.14E-04+-6.30E-04	3.36E-05+-2.00E-04
Firmicutes Clostridia Clostridiales Lachnospiraceae 0.139	-1.76E-04+-1.08E-03	-4.90E-05+-6.46E-04	2.79E-04+-1.21E-03
Ruminiclostridium_9 sp. 0.064	-3.10E-06+-1.68E-04	1.42E-05+-1.81E-04	-3.97E-06+-2.88E-05
Firmicutes Clostridia Clostridiales Lachnospiraceae Coprococcus_1 uncultured_organism 0.81	-4.92E-05+-2.28E-03	2.65E-04+-1.88E-03	-1.30E-04+-1.69E-03
Blautia_obeum sp. 0.147	6.36E-07+-3.74E-04	-7.84E-05+-2.62E-04	1.00E-04+-3.60E-04
Clostridium_sensu_stricto_1 sp. 0.238	-8.38E-05+-1.29E-03	-2.99E-05+-9.09E-04	3.71E-05+-7.49E-04
Firmicutes Clostridia Clostridiales Peptostreptococcaceae 0.048	-2.15E-06+-2.19E-04	1.52E-06+-1.30E-04	-2.92E-06+-1.89E-05
Blautia sp. 0.155	-8.86E-05+-7.84E-04	9.93E-05+-1.18E-03	1.33E-04+-6.46E-04
uncultured_prokaryote sp. 0.12	-1.14E-05+-1.43E-04	-4.52E-05+-2.32E-04	-1.97E-05+-3.58E-04
Firmicutes Clostridia Clostridiales Peptostreptococcaceae 0.094	-1.12E-05+-5.61E-05	-1.17E-05+-1.08E-04	3.08E-05+-1.20E-04
Firmicutes Clostridia Clostridiales Lachnospiraceae 0.029	6.39E-07+-1.22E-05	-1.39E-05+-1.00E-04	1.65E-06+-1.90E-05
Firmicutes Clostridia Clostridiales Lachnospiraceae 0.078.1	9.37E-06+-8.12E-05	-2.18E-06+-1.57E-04	4.84E-06+-4.08E-05
Clostridium_sensu_stricto_1 sp. 0.088	-7.95E-06+-1.58E-04	-9.24E-07+-1.57E-04	-1.16E-05+-1.38E-04
Bacteroides sp. 0.163	-2.50E-05+-2.23E-03	-1.61E-04+-4.18E-03	1.32E-04+-5.70E-04
Escherichia-Shigella sp. 0.043	1.18E-06+-3.57E-05	9.00E-06+-1.67E-04	2.39E-05+-1.01E-04
Veillonella sp. 0.043	-1.24E-06+-6.18E-05	-1.23E-05+-8.26E-05	3.55E-06+-1.70E-05
Firmicutes Clostridia Clostridiales Ruminococcaceae 0.131	5.22E-05+-1.07E-03	5.74E-05+-1.01E-03	3.57E-04+-8.56E-04
Bacteroides sp. 0.099	1.69E-04+-1.80E-03	2.01E-04+-1.34E-03	7.93E-05+-1.90E-03
Firmicutes Clostridia Clostridiales Lachnospiraceae 0.027	3.93E-07+-2.09E-05	-2.26E-05+-1.06E-04	8.16E-06+-4.78E-05
Faecalibacterium sp. 0.235	-5.17E-05+-6.85E-04	-6.98E-05+-2.56E-04	-2.27E-04+-6.77E-04
Bacteroides sp. 0.029	-6.73E-06+-7.84E-05	-1.61E-05+-8.46E-05	1.41E-05+-1.25E-04
Firmicutes Clostridia Clostridiales Lachnospiraceae 0.088	-2.80E-05+-1.67E-04	-8.89E-06+-8.72E-05	-3.88E-05+-2.80E-04
Blautia sp. 0.316	1.82E-04+-3.10E-03	2.60E-04+-1.13E-03	-3.53E-04+-2.95E-03
Dorea sp. 0.158	-9.61E-05+-5.34E-04	-8.85E-05+-8.27E-04	3.37E-05+-2.46E-04
Parabacteroides_distasonis sp. 0.126	-2.19E-05+-7.44E-04	3.91E-06+-2.15E-04	4.31E-05+-2.00E-04
Firmicutes Clostridia Clostridiales Ruminococcaceae Intestinimonas Ambiguous_taxa 0.409	1.56E-04+-1.36E-03	7.67E-05+-1.37E-03	-2.68E-04+-1.17E-03
Firmicutes Clostridia Clostridiales Lachnospiraceae 0.027.1	1.49E-06+-1.16E-04	-9.70E-06+-8.92E-05	6.56E-06+-4.25E-05
Firmicutes Clostridia Clostridiales Lachnospiraceae 0.733	-1.63E-04+-1.52E-03	3.90E-05+-1.24E-03	6.99E-05+-1.64E-03
Firmicutes Clostridia Clostridiales Lachnospiraceae 0.139.1	1.07E-04+-7.16E-04	5.95E-05+-5.97E-04	-1.53E-05+-1.00E-04
Firmicutes Clostridia Clostridiales Family_XIII 0.219	2.42E-05+-1.71E-04	-1.71E-05+-1.94E-04	1.14E-04+-3.76E-04
Lachnospiraceae_UCG-010 sp. 0.032	5.64E-06+-1.01E-04	-5.28E-06+-3.54E-05	-2.31E-06+-1.09E-05
Bacteroidetes Bacteroidia Bacteroidales Porphyromonadaceae Odoribacter Ambiguous_taxa 0.088	-2.85E-06+-8.08E-05	-1.10E-05+-7.07E-05	2.92E-05+-2.11E-04
Proteobacteria Gammaproteobacteria Pasteurellales Pasteurellaceae 0.118	9.59E-05+-1.01E-03	3.76E-05+-4.15E-04	5.65E-05+-3.65E-04
[Eubacterium]_coprostanoligenes_group sp. 0.075	-1.67E-05+-3.64E-04	4.23E-05+-2.77E-04	4.88E-06+-5.93E-05
Firmicutes Clostridia Clostridiales Lachnospiraceae [Eubacterium]_eligens_group Ambiguous_taxa 0.516	2.16E-04+-4.67E-03	-6.24E-04+-5.31E-03	9.72E-04+-6.43E-03
Ruminococcaceae_UCG-002 sp. 0.102	5.40E-05+-4.32E-04	-3.28E-05+-2.43E-04	-1.34E-05+-1.22E-03
Bacteroides sp. 0.369	1.13E-04+-1.80E-03	-1.97E-03+-1.64E-02	-8.95E-04+-6.49E-03
Firmicutes Clostridia Clostridiales Ruminococcaceae 0.781	1.78E-04+-5.15E-03	-7.82E-04+-2.39E-03	2.38E-03+-8.96E-03
Bacteroides sp. 0.155	1.56E-04+-1.39E-03	-2.66E-06+-2.08E-04	1.21E-04+-3.52E-04
[Eubacterium]_ventriosum_group sp. 0.043	1.60E-05+-1.27E-04	-7.16E-06+-7.01E-05	-1.34E-06+-1.49E-05
Blautia sp. 0.045	-9.19E-05+-5.33E-04	7.48E-05+-6.68E-04	2.30E-05+-1.85E-04
Firmicutes Clostridia Clostridiales Lachnospiraceae 0.473	3.21E-05+-4.92E-04	6.22E-05+-2.44E-04	-9.80E-06+-3.72E-04
Firmicutes Clostridia Clostridiales Lachnospiraceae 0.104	1.20E-05+-2.47E-04	-5.66E-05+-3.28E-04	1.16E-04+-4.84E-04
Firmicutes Clostridia Clostridiales Lachnospiraceae [Eubacterium]_hallii_group uncultured_organism 0.027	2.34E-05+-2.83E-04	-3.77E-06+-1.46E-04	-3.48E-06+-2.25E-05
Veillonella sp. 0.131	-2.70E-06+-6.86E-05	5.78E-06+-7.54E-05	1.97E-06+-6.22E-05
Firmicutes Clostridia Clostridiales Ruminococcaceae Intestinimonas Ambiguous_taxa 0.075	2.60E-05+-2.21E-04	6.62E-05+-2.79E-04	4.25E-05+-2.31E-04
Firmicutes Clostridia Clostridiales Lachnospiraceae 0.024	2.37E-06+-4.19E-05	1.49E-06+-3.51E-05	4.02E-06+-4.23E-05
Firmicutes Clostridia Clostridiales Ruminococcaceae Ruminococcus_1 uncultured_organism 0.024	-1.40E-05+-9.25E-05	-3.95E-06+-5.26E-05	2.62E-05+-1.70E-04
Firmicutes Clostridia Clostridiales Lachnospiraceae 0.444	-8.65E-05+-1.42E-03	5.13E-04+-1.17E-03	9.73E-05+-1.46E-03
Parabacteroides_distasonis sp. 0.404	1.12E-04+-3.63E-03	7.66E-04+-4.60E-03	-3.18E-04+-3.42E-03
Bacteroides sp. 0.024	-1.44E-05+-1.01E-04	-7.86E-06+-5.04E-05	9.66E-05+-4.90E-04
unidentified sp. 0.064	-2.05E-05+-1.67E-04	-5.31E-05+-2.91E-04	-2.27E-05+-2.56E-04
Firmicutes Clostridia Clostridiales Lachnospiraceae Lachnospiraceae_UCG-004 Ambiguous_taxa 0.594	-1.38E-04+-9.25E-04	3.01E-04+-9.84E-04	2.14E-04+-7.74E-04
Firmicutes Clostridia Clostridiales Lachnospiraceae 0.46	-7.01E-06+-5.03E-04	7.55E-05+-3.59E-04	-1.72E-05+-2.84E-04
Lachnoclostridium sp. 0.436	1.06E-04+-1.31E-03	-3.70E-05+-5.13E-04	1.20E-03+-3.18E-03
Firmicutes Clostridia Clostridiales Ruminococcaceae Ruminiclostridium_5 uncultured_organism 0.126	3.06E-06+-1.93E-04	1.14E-06+-1.72E-04	1.18E-04+-3.63E-04
Firmicutes Clostridia Clostridiales Lachnospiraceae 0.193	4.43E-05+-3.16E-04	3.80E-05+-2.62E-04	-1.05E-04+-4.38E-04
Streptococcus sp. 0.045	6.99E-07+-3.26E-05	-1.01E-05+-5.08E-05	2.40E-05+-1.00E-04
Turicibacter sp. 0.088	1.29E-05+-1.35E-04	1.25E-05+-1.47E-04	1.81E-07+-3.58E-05
Firmicutes Clostridia Clostridiales Ruminococcaceae 0.128	-3.35E-08+-9.01E-05	-6.25E-06+-7.08E-05	3.93E-05+-2.37E-04
Turicibacter sp. 0.27	1.39E-04+-2.02E-03	-7.56E-05+-4.56E-04	1.20E-04+-6.68E-04
Streptococcus sp. 0.083	-1.38E-05+-8.53E-05	2.18E-05+-1.51E-04	-1.93E-05+-9.30E-05
Bilophila sp. 0.275	1.13E-05+-2.38E-04	-1.07E-05+-2.15E-04	1.26E-04+-6.16E-04
Firmicutes Clostridia Clostridiales Lachnospiraceae [Eubacterium]_eligens_group Ambiguous_taxa 0.029	2.85E-06+-4.27E-05	-4.92E-06+-3.30E-05	2.79E-05+-1.30E-04
Firmicutes Erysipelotrichia Erysipelotrichales Erysipelotrichaceae Erysipelotrichaceae_UCG-003 uncultured_organism 0.043	-3.07E-06+-5.42E-05	-1.48E-05+-6.33E-05	8.51E-06+-3.41E-05
Firmicutes Clostridia Clostridiales Lachnospiraceae 0.524	1.93E-04+-3.69E-03	4.12E-04+-2.98E-03	9.16E-04+-3.53E-03
Firmicutes Clostridia Clostridiales Ruminococcaceae Intestinimonas Ambiguous_taxa 0.07	1.33E-05+-2.44E-04	-1.53E-05+-2.90E-04	9.60E-06+-1.84E-04
Firmicutes Clostridia Clostridiales Ruminococcaceae 0.075	-1.26E-05+-1.27E-04	-1.88E-05+-1.08E-04	5.47E-05+-4.56E-04
Firmicutes Clostridia Clostridiales Lachnospiraceae 0.056	3.67E-05+-9.18E-04	-2.20E-05+-1.64E-04	-6.26E-06+-1.37E-04
Firmicutes Clostridia Clostridiales Lachnospiraceae 0.094	1.23E-05+-3.16E-04	-3.22E-05+-2.06E-04	-1.94E-05+-3.80E-04
Firmicutes Clostridia Clostridiales Family_XIII Family_XIII_AD3011_group uncultured_organism 0.024	-5.91E-06+-4.14E-05	-5.56E-06+-8.24E-05	1.47E-06+-9.55E-06
Ruminiclostridium_5 sp. 0.142	1.18E-05+-2.15E-04	-2.01E-05+-9.99E-05	-1.34E-05+-9.01E-05
uncultured_Firmicutes_bacterium sp. 0.04	1.67E-06+-4.34E-05	-8.57E-06+-5.31E-05	5.55E-06+-6.75E-05
Firmicutes Clostridia Clostridiales Ruminococcaceae 0.15	1.09E-05+-2.08E-04	3.77E-07+-3.63E-05	1.44E-04+-8.49E-04
Clostridium_sensu_stricto_1 sp. 0.112	1.56E-05+-6.86E-04	2.37E-05+-1.29E-04	4.07E-05+-1.52E-04
Firmicutes Clostridia Clostridiales Lachnospiraceae 0.037	-1.83E-06+-2.68E-05	-3.59E-06+-3.63E-05	5.37E-06+-3.07E-05
Firmicutes Clostridia Clostridiales Lachnospiraceae Lachnospiraceae_FCS020_group uncultured_organism 0.158	-2.94E-05+-2.17E-04	-2.98E-06+-1.59E-04	1.11E-05+-1.55E-04
Bacteroidetes Bacteroidia Bacteroidales Porphyromonadaceae Odoribacter Ambiguous_taxa 0.578	-4.95E-05+-1.50E-03	-4.97E-05+-8.51E-04	-5.28E-05+-1.19E-03
Streptococcus sp. 0.369	6.43E-07+-2.38E-04	1.63E-05+-2.26E-04	4.87E-06+-2.38E-04
Actinobacteria Coriobacteriia Coriobacteriales Coriobacteriaceae Eggerthella Ambiguous_taxa 0.083	1.20E-05+-7.26E-05	5.95E-07+-2.06E-05	-2.93E-05+-1.11E-04
Blautia sp. 0.029	-8.99E-06+-9.33E-05	-7.19E-06+-3.45E-05	8.84E-06+-8.06E-05
Firmicutes Erysipelotrichia Erysipelotrichales Erysipelotrichaceae 0.123	-4.42E-06+-7.99E-05	5.97E-04+-4.07E-03	-1.28E-05+-5.26E-05
Firmicutes Clostridia Clostridiales Ruminococcaceae 0.096	-8.53E-06+-6.38E-05	-6.14E-06+-5.39E-05	-3.19E-06+-7.81E-05
Firmicutes Clostridia Clostridiales Lachnospiraceae 0.037.1	-9.45E-07+-2.30E-05	-3.88E-06+-3.36E-05	2.71E-06+-1.76E-05
Coprobacillus sp. 0.139	-8.56E-05+-7.15E-04	-1.09E-04+-6.73E-04	1.86E-04+-1.04E-03
Firmicutes Clostridia Clostridiales Lachnospiraceae 0.053	-1.61E-06+-3.27E-05	-2.46E-06+-1.94E-05	3.32E-06+-1.95E-05
Blautia sp. 0.088	8.11E-05+-5.56E-04	9.32E-06+-1.09E-04	3.27E-05+-2.25E-04
[Ruminococcus]_gauvreauii_group sp. 0.032	1.85E-05+-1.52E-04	-4.92E-06+-3.30E-05	-2.82E-05+-1.35E-04
Firmicutes Clostridia Clostridiales Ruminococcaceae 0.104	1.91E-06+-5.38E-05	-1.42E-05+-6.07E-05	-2.28E-06+-6.98E-05
Proteobacteria Gammaproteobacteria Pasteurellales Pasteurellaceae 0.027	2.44E-06+-1.83E-05	-1.13E-05+-4.23E-05	6.30E-06+-4.09E-05
Holdemania sp. 0.155	-1.74E-05+-1.66E-04	2.01E-05+-1.57E-04	-1.65E-05+-1.24E-04
Bacteroidetes Bacteroidia Bacteroidales Porphyromonadaceae Odoribacter Ambiguous_taxa 0.12	9.75E-06+-2.70E-04	8.05E-06+-4.79E-05	-2.12E-05+-2.50E-04
[Eubacterium]_fissicatena_group sp. 0.091	5.22E-06+-5.14E-05	3.10E-06+-4.56E-05	2.54E-06+-8.67E-05
Bacteroides sp. 0.07	2.03E-05+-1.87E-04	1.04E-05+-8.22E-05	1.59E-04+-9.43E-04
Firmicutes Clostridia Clostridiales Lachnospiraceae [Eubacterium]_hallii_group uncultured_organism 0.358	1.40E-04+-1.47E-03	-1.49E-04+-1.47E-03	-1.40E-04+-6.47E-04
Alistipes_sp._N15.MGS-157 sp. 0.096	2.13E-04+-1.68E-03	3.19E-06+-7.87E-05	5.03E-05+-2.41E-04
Blautia sp. 0.027	1.38E-05+-1.50E-04	6.25E-06+-1.18E-04	-2.20E-05+-1.01E-04
Collinsella_aerofaciens sp. 0.174	-7.49E-05+-5.08E-04	6.42E-05+-2.88E-04	1.55E-05+-1.76E-04
Bacteroides sp. 0.056	-3.66E-05+-3.83E-04	-2.46E-06+-1.65E-05	2.92E-05+-2.70E-04
Verrucomicrobia Verrucomicrobiae Verrucomicrobiales Verrucomicrobiaceae Akkermansia uncultured_organism 0.254	1.17E-04+-1.38E-03	1.80E-04+-8.65E-04	3.36E-04+-1.83E-03
Bacteroides sp. 0.032.1	-2.89E-06+-3.28E-05	-8.88E-06+-4.57E-05	-2.44E-06+-1.25E-05
Clostridium_sensu_stricto_1 sp. 0.04	-1.23E-06+-3.70E-05	-2.46E-06+-1.65E-05	4.37E-06+-3.48E-05
Lachnoclostridium sp. 0.029	1.90E-06+-3.30E-05	-5.36E-06+-2.22E-05	-3.01E-06+-1.95E-05
Firmicutes Clostridia Clostridiales Ruminococcaceae 0.048	3.56E-06+-5.00E-05	3.70E-06+-7.18E-05	-6.41E-06+-2.10E-05
[Eubacterium]_fissicatena_group sp. 0.302	6.18E-06+-2.25E-04	-2.41E-05+-1.95E-04	7.26E-05+-2.52E-04
Blautia sp. 0.056	-2.90E-06+-1.31E-04	3.37E-05+-2.22E-04	7.10E-06+-3.97E-05
uncultured_prokaryote sp. 0.027	-7.07E-06+-7.00E-05	0.00E+00+-0.00E+00	-7.12E-05+-3.70E-04
[Eubacterium]_fissicatena_group sp. 0.088	-3.71E-05+-1.70E-04	4.18E-06+-3.00E-05	7.87E-07+-3.59E-05
Streptococcus sp. 0.024	-1.79E-07+-1.81E-05	-8.60E-06+-4.40E-05	6.07E-07+-2.97E-05
Firmicutes Bacilli Lactobacillales Enterococcaceae 0.035	-1.24E-05+-9.64E-05	-1.11E-06+-1.90E-05	6.65E-06+-6.17E-05
Firmicutes Bacilli Lactobacillales Enterococcaceae 0.016.1	-1.41E-06+-1.15E-05	-3.37E-06+-1.75E-05	0.00E+00+-0.00E+00
Firmicutes Clostridia Clostridiales Lachnospiraceae Tyzzerella_4 Ambiguous_taxa 0.104	-1.67E-04+-4.67E-03	-3.10E-04+-1.62E-03	1.65E-03+-8.91E-03
Firmicutes Clostridia Clostridiales Lachnospiraceae Tyzzerella_4 Ambiguous_taxa 0.045	3.47E-05+-2.94E-04	1.62E-04+-1.10E-03	3.66E-04+-2.30E-03
[Eubacterium]_coprostanoligenes_group sp. 0.061	-9.03E-04+-5.82E-03	8.33E-04+-4.74E-03	1.60E-04+-2.26E-03
Bacteroides sp. 0.211	-1.45E-05+-3.42E-03	9.31E-04+-4.61E-03	1.76E-03+-4.99E-03
Firmicutes Clostridia Clostridiales Lachnospiraceae 0.262	-8.90E-05+-5.84E-04	2.11E-04+-2.02E-03	5.38E-05+-5.48E-04
Alistipes sp. 0.225	-3.29E-05+-1.22E-03	3.21E-04+-1.59E-03	1.10E-04+-2.07E-03
Bacteroides sp. 0.184	-3.43E-05+-3.39E-03	1.57E-04+-1.41E-03	2.53E-04+-3.46E-03
Firmicutes Clostridia Clostridiales Lachnospiraceae [Eubacterium]_xylanophilum_group uncultured_organism 0.578	4.05E-04+-2.77E-03	3.33E-04+-2.93E-03	1.21E-05+-2.21E-03
Firmicutes Clostridia Clostridiales Lachnospiraceae 0.19	-2.11E-04+-1.36E-03	2.44E-04+-1.30E-03	-7.66E-04+-2.32E-03
Bacteroides sp. 0.048	-1.44E-05+-2.18E-04	1.29E-04+-8.66E-04	7.16E-05+-4.64E-04
Firmicutes Clostridia Clostridiales Lachnospiraceae 0.249	5.44E-05+-1.20E-03	2.09E-04+-9.52E-04	5.58E-04+-2.83E-03
Firmicutes Clostridia Clostridiales Lachnospiraceae 0.136	-1.00E-04+-4.01E-04	1.05E-04+-5.97E-04	4.62E-06+-2.32E-04
Clostridium_sensu_stricto_1 sp. 0.612	2.18E-04+-4.22E-03	-3.31E-04+-4.51E-03	-3.70E-04+-3.38E-03
Lachnospira sp. 0.163	-2.71E-05+-5.22E-04	5.94E-05+-5.14E-04	1.70E-04+-8.08E-04
Faecalibacterium sp. 0.211	-5.20E-04+-2.96E-03	-1.61E-04+-2.19E-03	2.30E-04+-1.56E-03
Firmicutes Clostridia Clostridiales Lachnospiraceae 0.289	1.77E-04+-2.61E-03	-5.55E-04+-3.12E-03	7.51E-04+-1.60E-03
Barnesiella sp. 0.053.1	-2.15E-05+-1.95E-04	1.19E-04+-5.54E-04	-4.43E-05+-2.10E-04
Firmicutes Clostridia Clostridiales Ruminococcaceae 0.214	2.44E-04+-2.56E-03	8.24E-05+-1.91E-03	4.97E-04+-2.25E-03
Ruminococcaceae_UCG-003 sp. 0.594	-2.47E-04+-1.73E-03	5.11E-04+-2.00E-03	2.18E-04+-1.50E-03
Firmicutes Clostridia Clostridiales Lachnospiraceae 0.628	-1.22E-04+-5.05E-04	7.28E-05+-7.24E-04	-4.77E-05+-5.36E-04
Firmicutes Clostridia Clostridiales Ruminococcaceae Ruminococcaceae_UCG-013 uncultured_organism 0.187	-8.65E-05+-4.25E-04	1.60E-04+-6.70E-04	7.43E-05+-2.69E-04
Bacteroides sp. 0.061	-1.68E-06+-7.72E-05	3.24E-05+-3.09E-04	-1.22E-04+-5.38E-04
Alistipes sp. 0.152	2.66E-05+-8.24E-04	4.70E-05+-3.56E-04	-5.35E-05+-2.87E-04
Firmicutes Clostridia Clostridiales Ruminococcaceae Flavonifractor Ambiguous_taxa 0.059	-6.87E-06+-7.59E-05	3.64E-05+-2.85E-04	-1.69E-05+-8.41E-05
Firmicutes Clostridia Clostridiales Lachnospiraceae [Eubacterium]_eligens_group Ambiguous_taxa 0.126	-1.22E-05+-7.75E-04	4.20E-05+-2.67E-04	9.54E-08+-5.27E-04
Bifidobacterium sp. 0.23	6.38E-05+-1.13E-03	-5.67E-05+-8.69E-04	2.27E-05+-7.15E-04
Firmicutes Clostridia Clostridiales Peptostreptococcaceae 0.136	-4.81E-05+-3.28E-04	3.67E-05+-2.58E-04	4.24E-05+-3.09E-04
Firmicutes Clostridia Clostridiales Family_XIII Family_XIII_AD3011_group uncultured_organism 0.102	4.27E-06+-9.69E-05	3.50E-05+-3.21E-04	-6.17E-06+-9.57E-05
Faecalibacterium sp. 0.144	9.24E-06+-7.18E-04	1.56E-04+-6.43E-04	2.70E-05+-1.95E-04
Firmicutes Clostridia Clostridiales Ruminococcaceae Ruminiclostridium_6 Ambiguous_taxa 0.545	2.99E-04+-5.35E-03	-5.39E-04+-6.25E-03	4.49E-05+-6.38E-03
Roseburia sp. 0.118	-6.52E-05+-7.84E-04	2.43E-05+-4.37E-04	3.26E-04+-1.27E-03
Firmicutes Clostridia Clostridiales Lachnospiraceae Anaerostipes Ambiguous_taxa 0.152	5.74E-05+-7.74E-04	-3.93E-05+-8.31E-04	1.26E-04+-1.63E-03
unidentified sp. 0.187	8.32E-05+-7.50E-04	-4.62E-05+-5.27E-04	1.62E-04+-1.09E-03
Firmicutes Clostridia Clostridiales Ruminococcaceae 0.139	-2.62E-05+-8.09E-04	-1.45E-04+-1.57E-03	7.79E-05+-6.19E-04
Firmicutes Clostridia Clostridiales Ruminococcaceae Ruminococcaceae_UCG-003 Ambiguous_taxa 0.23	-2.64E-05+-1.90E-04	3.15E-05+-2.82E-04	-1.28E-05+-2.88E-04
Firmicutes Clostridia Clostridiales Lachnospiraceae 0.128	1.43E-04+-1.92E-03	2.06E-05+-1.96E-04	-1.56E-04+-1.01E-03
Firmicutes Clostridia Clostridiales Ruminococcaceae Flavonifractor Ambiguous_taxa 0.096	-1.80E-06+-5.69E-05	4.01E-05+-1.98E-04	8.86E-06+-1.24E-04
Ruminococcaceae_UCG-002 sp. 0.086	-9.37E-06+-2.20E-04	4.92E-06+-2.15E-04	1.50E-04+-4.21E-04
Proteobacteria Gammaproteobacteria Pasteurellales Pasteurellaceae 0.11	-8.27E-05+-6.52E-04	3.73E-05+-1.78E-04	1.85E-05+-2.84E-04
Firmicutes Clostridia Clostridiales Lachnospiraceae 0.62	6.16E-04+-6.75E-03	-5.41E-04+-4.22E-03	1.85E-03+-6.41E-03
Firmicutes Clostridia Clostridiales Lachnospiraceae 0.476	1.14E-04+-5.99E-04	8.81E-05+-1.02E-03	-1.84E-04+-1.16E-03
Bacteroides sp. 0.032.2	-5.29E-06+-4.89E-05	-9.94E-07+-1.85E-04	3.34E-06+-2.16E-05
Bacteroides sp. 0.078	-5.89E-05+-4.09E-04	7.03E-05+-3.76E-04	1.22E-04+-7.21E-04
Blautia sp. 0.171	-5.23E-05+-5.11E-04	-3.17E-06+-4.79E-04	1.39E-04+-8.20E-04
Firmicutes Clostridia Clostridiales Lachnospiraceae 0.059	-1.17E-05+-7.05E-05	3.95E-05+-2.38E-04	-4.11E-06+-4.18E-05
Firmicutes Clostridia Clostridiales Ruminococcaceae Ruminococcaceae_UCG-013 uncultured_organism 0.326	-1.41E-04+-1.18E-03	1.47E-05+-5.85E-04	-1.69E-04+-8.06E-04
Lachnospira sp. 0.056	-1.55E-05+-1.24E-04	1.90E-05+-1.10E-04	-5.04E-06+-6.75E-05
Ruminococcaceae_UCG-003 sp. 0.088	1.73E-05+-2.11E-04	1.60E-05+-1.25E-04	4.77E-06+-1.46E-04
Firmicutes Clostridia Clostridiales Lachnospiraceae 0.094.1	-7.10E-05+-4.07E-04	4.46E-05+-1.43E-04	1.07E-04+-5.17E-04
Firmicutes Clostridia Clostridiales Lachnospiraceae Lachnospiraceae_UCG-004 Ambiguous_taxa 0.168	7.77E-06+-1.19E-04	2.11E-05+-1.13E-04	-7.23E-06+-9.69E-05
Firmicutes Clostridia Clostridiales Ruminococcaceae Ruminiclostridium_9 uncultured_organism 0.086	-2.00E-07+-3.37E-05	2.12E-05+-9.83E-05	2.17E-05+-1.71E-04
Blautia sp. 0.235	1.60E-05+-9.52E-04	2.80E-05+-4.97E-04	5.51E-05+-7.87E-04
Butyricicoccus sp. 0.166	-2.27E-06+-2.05E-04	2.43E-05+-1.13E-04	-4.74E-05+-2.32E-04
Streptococcus sp. 0.15	-3.13E-05+-3.99E-04	3.88E-06+-3.57E-04	-7.17E-06+-5.93E-05
Firmicutes Clostridia Clostridiales Lachnospiraceae [Eubacterium]_hallii_group uncultured_organism 0.203	7.20E-05+-1.06E-03	3.89E-05+-4.18E-04	-2.07E-04+-1.04E-03
Blautia sp. 0.971	3.41E-03+-2.03E-02	2.80E-04+-1.64E-02	-5.64E-03+-1.63E-02
Lachnoclostridium sp. 0.037	1.01E-07+-2.38E-05	1.25E-05+-8.23E-05	2.18E-05+-1.52E-04
Butyricicoccus sp. 0.043	-3.54E-05+-2.14E-04	1.31E-05+-2.38E-04	-6.70E-05+-3.59E-04
Odoribacter sp. 0.123	-1.79E-05+-8.79E-05	-6.41E-06+-1.85E-04	1.86E-05+-1.02E-04
Firmicutes Clostridia Clostridiales Ruminococcaceae 0.299	-1.03E-05+-3.13E-04	-1.46E-05+-2.55E-04	1.23E-05+-5.38E-04
uncultured_Firmicutes_bacterium sp. 0.134	1.19E-04+-1.86E-03	-1.47E-04+-1.66E-03	1.41E-04+-1.80E-03
Bacteroides sp. 0.222	2.09E-04+-1.03E-03	-3.71E-05+-5.09E-04	-6.59E-04+-2.69E-03
Firmicutes Clostridia Clostridiales Lachnospiraceae 0.465	-1.25E-05+-3.57E-04	3.94E-05+-7.26E-04	-1.20E-04+-3.43E-04
Firmicutes Clostridia Clostridiales Lachnospiraceae 0.112	-9.63E-06+-1.42E-04	-7.44E-06+-1.50E-04	-3.10E-06+-1.10E-04
Faecalibacterium sp. 0.053	-5.22E-05+-8.15E-04	1.05E-04+-8.74E-04	-1.14E-05+-1.16E-04
Firmicutes Clostridia Clostridiales Lachnospiraceae Coprococcus_1 uncultured_organism 0.163	4.62E-09+-2.23E-04	5.75E-06+-2.84E-04	5.12E-05+-3.02E-04
Veillonella sp. 0.289	8.93E-04+-9.20E-03	-4.75E-05+-4.88E-04	-3.58E-05+-1.87E-04
Faecalibacterium sp. 0.163	-3.47E-05+-4.27E-04	2.02E-05+-4.15E-04	-9.47E-05+-3.39E-04
Firmicutes Clostridia Clostridiales Peptostreptococcaceae 0.84	1.01E-04+-4.05E-03	-3.26E-04+-4.93E-03	-7.93E-04+-3.14E-03
Firmicutes Clostridia Clostridiales Lachnospiraceae 0.179	-1.85E-05+-1.24E-04	2.78E-05+-1.41E-04	-5.79E-05+-2.57E-04
Parabacteroides_distasonis sp. 0.045	2.20E-06+-7.89E-05	1.87E-05+-1.25E-04	3.10E-06+-5.51E-05
Firmicutes Clostridia Clostridiales Lachnospiraceae 0.348	-4.24E-07+-2.42E-04	4.20E-05+-2.09E-04	-3.71E-05+-3.69E-04
Firmicutes Clostridia Clostridiales Ruminococcaceae Ruminiclostridium_9 uncultured_organism 0.329	-2.70E-06+-2.95E-04	-2.85E-05+-2.73E-04	-3.38E-05+-4.52E-04
Blautia sp. 0.134	-6.05E-05+-4.70E-04	4.55E-05+-1.98E-04	3.20E-05+-2.57E-04
[Eubacterium]_ventriosum_group sp. 0.275	-5.58E-05+-5.84E-04	2.65E-05+-2.75E-04	1.02E-05+-3.47E-04
Firmicutes Clostridia Clostridiales Lachnospiraceae 0.088.1	1.28E-05+-1.58E-04	-9.98E-05+-5.75E-04	7.42E-06+-1.40E-04
Butyricicoccus sp. 0.144	-5.44E-05+-4.75E-04	3.14E-05+-6.17E-04	-1.17E-04+-4.88E-04
Firmicutes Clostridia Clostridiales Peptostreptococcaceae 0.158	-3.40E-05+-8.11E-04	4.14E-05+-2.58E-04	-9.52E-05+-4.35E-04
Firmicutes Clostridia Clostridiales Lachnospiraceae 0.045	4.32E-06+-8.39E-05	6.71E-06+-4.81E-05	2.67E-05+-1.50E-04
Firmicutes Clostridia Clostridiales Lachnospiraceae 0.045.1	-3.48E-07+-3.58E-05	3.94E-06+-6.71E-05	-1.02E-05+-8.37E-05
Lachnoclostridium sp. 0.096	8.81E-07+-5.51E-05	2.36E-05+-1.35E-04	4.82E-06+-8.36E-05
Ruminococcaceae_UCG-003 sp. 0.051	1.05E-05+-7.47E-05	-1.64E-05+-1.07E-04	3.09E-06+-8.74E-05
Butyricicoccus sp. 0.195	-3.65E-05+-2.06E-04	-2.24E-06+-2.02E-04	-2.09E-06+-1.88E-04
Coprococcus_1 sp. 0.596	7.26E-05+-8.27E-04	5.27E-05+-5.44E-04	5.57E-05+-7.73E-04
Firmicutes Clostridia Clostridiales Ruminococcaceae Flavonifractor Ambiguous_taxa 0.086	4.27E-06+-6.07E-05	-2.15E-05+-1.42E-04	-9.92E-06+-5.29E-05
Blautia_obeum sp. 0.861	-1.88E-04+-3.65E-03	-7.36E-04+-5.07E-03	-7.48E-04+-3.08E-03
Firmicutes Clostridia Clostridiales Peptostreptococcaceae 0.037	7.39E-06+-4.04E-05	4.18E-06+-3.17E-05	2.26E-08+-2.06E-05
Butyricicoccus sp. 0.396	-2.13E-04+-1.44E-03	-1.83E-04+-8.91E-04	-1.31E-04+-7.87E-04
Bacteroides sp. 0.045	-1.70E-06+-7.06E-05	4.69E-06+-3.14E-05	-7.96E-07+-6.04E-05
Firmicutes Clostridia Clostridiales Lachnospiraceae 0.078.2	1.67E-05+-1.07E-03	2.51E-04+-8.23E-04	-7.40E-05+-3.24E-04
Dorea sp. 0.064	2.47E-05+-1.44E-04	-8.86E-07+-6.40E-05	1.06E-06+-4.37E-05
Bacteroidetes Bacteroidia Bacteroidales Prevotellaceae 0.027	2.21E-06+-1.87E-05	-2.36E-06+-4.71E-05	2.12E-05+-1.37E-04
Firmicutes Clostridia Clostridiales Lachnospiraceae [Eubacterium]_hallii_group uncultured_organism 0.66	1.02E-04+-2.81E-03	-3.42E-04+-3.72E-03	-1.45E-03+-4.14E-03
Firmicutes Clostridia Clostridiales Lachnospiraceae 0.045.2	1.37E-05+-1.43E-04	8.57E-06+-3.65E-05	3.13E-06+-4.66E-05
Firmicutes Clostridia Clostridiales Family_XIII 0.083	9.14E-06+-7.08E-05	5.66E-07+-3.91E-05	-4.86E-07+-4.71E-05
Firmicutes Clostridia Clostridiales Ruminococcaceae 0.056	7.35E-06+-7.84E-05	-1.46E-06+-5.24E-05	-6.78E-06+-4.65E-05
Clostridium_sensu_stricto_1 sp. 0.043	2.02E-05+-1.93E-04	3.93E-06+-3.20E-05	6.18E-06+-5.70E-05
Bacteroidetes Bacteroidia Bacteroidales Porphyromonadaceae Odoribacter Ambiguous_taxa 0.037	3.17E-07+-2.22E-05	6.02E-06+-3.25E-05	6.61E-06+-4.39E-05
Firmicutes Clostridia Clostridiales Lachnospiraceae [Eubacterium]_hallii_group uncultured_organism 0.131	-1.66E-05+-7.32E-04	1.98E-05+-1.63E-04	-5.25E-05+-4.07E-04
Firmicutes Clostridia Clostridiales Ruminococcaceae Ruminiclostridium_6 Ambiguous_taxa 0.035	6.10E-06+-5.33E-05	5.71E-06+-3.20E-05	3.52E-05+-2.65E-04
Firmicutes Clostridia Clostridiales Lachnospiraceae 0.035	3.12E-06+-7.48E-05	5.30E-06+-3.16E-05	1.83E-05+-1.68E-04
Veillonella sp. 0.061	-1.42E-05+-1.10E-04	1.78E-05+-5.53E-05	-4.55E-06+-2.87E-05
Firmicutes Clostridia Clostridiales Lachnospiraceae 0.128.1	-6.23E-06+-1.08E-04	5.50E-06+-8.95E-05	1.32E-05+-1.82E-04
Turicibacter sp. 0.447	3.42E-05+-1.49E-03	-2.62E-04+-9.11E-04	-1.20E-04+-1.25E-03
Blautia sp. 0.658	-2.49E-06+-9.11E-04	7.38E-04+-4.52E-03	6.06E-06+-5.98E-04
Streptococcus sp. 0.096	-3.16E-05+-1.83E-04	1.06E-05+-1.43E-04	7.09E-06+-4.25E-05
Firmicutes Clostridia Clostridiales Ruminococcaceae 0.035	2.88E-06+-7.49E-05	-4.83E-07+-4.25E-05	9.77E-07+-6.33E-06
Bifidobacterium sp. 0.168	2.01E-05+-1.22E-03	2.42E-04+-7.74E-04	-1.85E-04+-7.33E-04
Firmicutes Clostridia Clostridiales Lachnospiraceae Anaerostipes Ambiguous_taxa 0.257	-1.02E-04+-2.05E-03	5.08E-04+-2.60E-03	-2.39E-04+-9.15E-04
uncultured_Firmicutes_bacterium sp. 0.072	-1.42E-05+-2.80E-04	-1.79E-05+-1.11E-04	-1.60E-05+-1.40E-04
Firmicutes Clostridia Clostridiales Ruminococcaceae Ruminiclostridium_6 Ambiguous_taxa 0.04	-1.92E-07+-7.82E-05	-2.61E-05+-2.06E-04	-2.23E-06+-1.45E-05
Firmicutes Clostridia Clostridiales Lachnospiraceae 0.029.1	2.16E-06+-5.78E-05	6.67E-06+-4.00E-05	3.01E-06+-3.73E-05
Firmicutes Clostridia Clostridiales Lachnospiraceae Lachnospiraceae_UCG-004 Ambiguous_taxa 0.078	-7.02E-05+-5.85E-04	1.82E-06+-2.12E-05	5.61E-05+-6.16E-04
Streptococcus sp. 0.16	-7.61E-05+-6.85E-04	4.82E-07+-1.06E-04	-6.42E-06+-9.07E-05
Bilophila sp. 0.096	-4.32E-06+-1.15E-04	-1.31E-06+-3.01E-05	5.14E-06+-8.76E-05
Streptococcus sp. 0.176	-1.27E-05+-2.15E-04	1.00E-05+-2.78E-04	1.91E-05+-1.11E-04
Blautia sp. 0.107	-4.82E-05+-7.98E-04	1.76E-05+-3.07E-04	-3.31E-05+-2.05E-04
Streptococcus sp. 0.417	1.36E-04+-1.01E-03	2.86E-05+-2.50E-04	-9.76E-05+-2.96E-04
Firmicutes Clostridia Clostridiales Lachnospiraceae 0.214	-2.27E-05+-1.46E-04	9.32E-06+-1.22E-04	-1.36E-05+-6.91E-05
Firmicutes Clostridia Clostridiales Ruminococcaceae Ruminiclostridium_5 Ambiguous_taxa 0.019	-2.72E-06+-1.46E-05	-4.37E-07+-2.20E-05	8.04E-07+-5.21E-06
Streptococcus sp. 0.131	-4.49E-06+-7.22E-05	1.43E-05+-6.53E-05	-6.29E-07+-6.34E-05
Firmicutes Clostridia Clostridiales Lachnospiraceae 0.086	-1.55E-05+-1.35E-04	2.11E-05+-9.76E-05	4.69E-06+-6.54E-05
Ruminococcus_2 sp. 0.332	1.98E-03+-8.59E-03	-8.43E-04+-5.94E-03	1.28E-04+-7.20E-03
Ruminococcus_2 sp. 0.147	8.46E-05+-1.66E-03	4.48E-05+-2.59E-04	9.95E-05+-1.04E-03
Firmicutes Clostridia Clostridiales Ruminococcaceae Ruminococcus_1 uncultured_organism 0.075	-2.92E-04+-2.89E-03	5.01E-05+-7.90E-04	4.15E-04+-1.81E-03
Blautia sp. 0.302	1.32E-05+-2.10E-03	2.94E-05+-3.26E-04	1.47E-04+-1.52E-03
[Ruminococcus]_gauvreauii_group sp. 0.112	-6.59E-05+-1.41E-03	3.46E-06+-6.84E-05	-2.10E-04+-1.15E-03
Ruminococcus_2 sp. 0.179	7.10E-04+-4.16E-03	-2.53E-05+-3.59E-03	4.17E-04+-1.59E-03
unidentified sp. 0.219	-1.54E-04+-9.26E-04	-1.25E-04+-7.29E-04	3.61E-04+-2.64E-03
Blautia sp. 0.193	1.74E-04+-1.60E-03	4.51E-04+-2.27E-03	-1.23E-04+-2.37E-03
Firmicutes Clostridia Clostridiales Lachnospiraceae Coprococcus_3 Ambiguous_taxa 0.203	-1.82E-04+-1.60E-03	-1.78E-04+-1.64E-03	-1.20E-04+-1.33E-03
Blautia sp. 0.775	7.65E-05+-3.91E-03	-1.70E-04+-1.92E-03	-1.08E-03+-2.46E-03
[Ruminococcus]_gnavus_group sp. 0.342	5.97E-04+-6.31E-03	-4.17E-04+-1.54E-03	-2.64E-04+-4.52E-03
uncultured_Faecalibacterium_sp. sp. 0.217	2.56E-04+-2.91E-03	4.36E-04+-3.21E-03	3.62E-04+-3.17E-03
Firmicutes Clostridia Clostridiales Ruminococcaceae 0.299.1	-5.58E-04+-4.21E-03	8.94E-06+-8.10E-04	2.86E-04+-4.05E-03
Firmicutes Clostridia Clostridiales Lachnospiraceae Fusicatenibacter Ambiguous_taxa 0.152	-1.32E-04+-8.63E-04	-1.90E-05+-8.05E-04	-9.04E-05+-6.75E-04
Firmicutes Clostridia Clostridiales Family_XIII 0.444	-1.68E-05+-5.07E-04	-2.99E-05+-3.17E-04	4.58E-05+-1.97E-04
Firmicutes Clostridia Clostridiales Lachnospiraceae Marvinbryantia Ambiguous_taxa 0.361	-3.95E-05+-3.22E-04	1.27E-05+-3.36E-04	2.41E-05+-2.43E-04
Firmicutes Erysipelotrichia Erysipelotrichales Erysipelotrichaceae Erysipelotrichaceae_UCG-003 uncultured_organism 0.305	-5.15E-05+-1.12E-03	1.68E-04+-6.33E-04	-8.09E-05+-6.30E-04
Bacteroides sp. 0.07.1	6.53E-05+-6.62E-04	1.95E-05+-2.72E-04	-4.97E-05+-4.01E-04
Bifidobacterium sp. 0.152	7.91E-05+-1.32E-03	-3.99E-05+-1.07E-03	-3.18E-05+-1.75E-04
Ruminococcus_2 sp. 0.016	-2.05E-05+-1.46E-04	0.00E+00+-0.00E+00	-1.84E-05+-8.33E-05
Streptococcus sp. 0.35	1.66E-06+-7.76E-04	1.12E-04+-6.27E-04	-7.17E-05+-7.58E-04
Firmicutes Clostridia Clostridiales Lachnospiraceae 0.61	-1.61E-04+-5.65E-04	-7.41E-05+-5.98E-04	-6.25E-05+-3.71E-04
Ruminococcus_2 sp. 0.051	-2.16E-05+-3.04E-04	2.16E-05+-1.08E-04	-8.79E-05+-5.68E-04
Firmicutes Clostridia Clostridiales Lachnospiraceae 0.567	-5.94E-04+-5.45E-03	3.71E-04+-5.52E-03	1.53E-03+-6.78E-03
uncultured_bacterium sp. 0.302	-8.01E-06+-6.74E-04	-5.40E-05+-4.79E-04	1.50E-04+-5.31E-04
Firmicutes Clostridia Clostridiales Lachnospiraceae 0.791	-1.33E-04+-2.35E-03	-9.60E-05+-3.29E-03	-2.37E-04+-2.05E-03
uncultured_Faecalibacterium_sp. sp. 0.727	-2.04E-03+-1.79E-02	2.93E-03+-1.70E-02	-4.68E-03+-1.16E-02
Firmicutes Clostridia Clostridiales Lachnospiraceae 0.254	7.53E-05+-1.70E-03	-2.35E-04+-2.21E-03	-2.07E-04+-1.29E-03
Firmicutes Clostridia Clostridiales Ruminococcaceae Intestinimonas Ambiguous_taxa 0.083	-3.46E-05+-2.77E-04	-2.98E-05+-1.40E-04	-8.18E-06+-3.99E-04
Alistipes sp. 0.131	-1.03E-05+-3.48E-04	1.47E-05+-9.81E-05	3.44E-05+-3.52E-04
Firmicutes Clostridia Clostridiales Lachnospiraceae 0.043	-2.42E-05+-1.78E-04	4.09E-06+-2.03E-05	2.62E-05+-9.57E-05
Butyricicoccus sp. 0.029	-2.55E-05+-1.30E-04	-1.44E-06+-9.68E-06	-5.92E-08+-1.05E-05
Butyricicoccus sp. 0.225	6.65E-05+-7.89E-04	8.13E-06+-2.58E-04	1.12E-04+-3.69E-04
Firmicutes Clostridia Clostridiales Lachnospiraceae [Eubacterium]_hallii_group uncultured_organism 0.056	-2.12E-05+-1.93E-04	5.98E-06+-4.01E-05	3.74E-06+-7.09E-05
Firmicutes Clostridia Clostridiales Lachnospiraceae 0.182.1	2.05E-06+-5.53E-04	-1.37E-05+-2.26E-04	-7.57E-05+-4.47E-04
Bacteroides sp. 0.04	5.08E-05+-7.08E-04	-7.31E-06+-4.78E-05	9.76E-05+-5.10E-04
Turicibacter sp. 0.088.1	-4.89E-06+-1.10E-04	-1.34E-06+-2.09E-05	3.55E-06+-7.90E-05
Firmicutes Clostridia Clostridiales Ruminococcaceae 0.021	8.16E-06+-2.00E-04	-2.16E-06+-1.45E-05	9.20E-07+-5.96E-06
Clostridium_sensu_stricto_1 sp. 0.118	9.34E-07+-2.70E-04	2.10E-05+-1.08E-04	5.06E-06+-1.60E-04
Veillonella sp. 0.035	-5.56E-06+-6.43E-05	1.08E-05+-4.54E-05	8.12E-06+-4.16E-05
Bacteroides sp. 0.072	-2.00E-04+-1.82E-03	5.39E-06+-3.54E-05	5.89E-06+-5.79E-05
uncultured_Veillonella_sp. sp. 0.048	-8.81E-06+-7.83E-05	4.56E-06+-1.75E-05	4.06E-06+-3.18E-05
Butyricicoccus sp. 0.075	-9.47E-06+-9.79E-05	4.20E-05+-2.91E-04	7.33E-07+-5.45E-05
uncultured_bacterium sp. 0.064	-2.68E-06+-4.25E-05	2.11E-06+-3.29E-05	-1.76E-05+-5.22E-05
Lachnospiraceae_UCG-010 sp. 0.072	1.84E-05+-4.13E-04	1.16E-04+-4.49E-04	-2.23E-06+-5.01E-05
Firmicutes Clostridia Clostridiales Lachnospiraceae 0.115	-4.65E-05+-2.96E-04	2.53E-05+-8.32E-05	-4.70E-05+-3.23E-04
Bacteroides sp. 0.051	-4.84E-06+-7.22E-05	2.59E-07+-1.54E-05	1.10E-05+-4.30E-05
Firmicutes Clostridia Clostridiales Lachnospiraceae 0.086.1	4.96E-05+-4.45E-04	-5.16E-05+-1.84E-04	-4.69E-05+-4.29E-04
Ruminococcaceae_UCG-003 sp. 0.07	-1.54E-06+-1.02E-04	1.23E-07+-9.37E-05	2.89E-06+-1.34E-04
Actinobacteria Coriobacteriia Coriobacteriales Coriobacteriaceae Eggerthella Ambiguous_taxa 0.056	-1.55E-05+-8.22E-05	-1.35E-06+-2.01E-05	7.79E-07+-1.18E-04
Firmicutes Clostridia Clostridiales Lachnospiraceae [Eubacterium]_hallii_group uncultured_organism 0.075	-1.14E-05+-2.10E-04	3.08E-06+-9.64E-05	-9.53E-06+-1.49E-04
Firmicutes Clostridia Clostridiales Ruminococcaceae 0.088	1.45E-06+-1.23E-04	-2.31E-05+-8.00E-05	4.61E-06+-9.91E-05
Blautia_obeum sp. 0.027	-1.70E-06+-2.53E-05	-1.44E-05+-1.52E-04	0.00E+00+-0.00E+00
Firmicutes Clostridia Clostridiales Lachnospiraceae [Eubacterium]_hallii_group uncultured_organism 0.094	-6.16E-05+-6.06E-04	5.89E-05+-6.86E-04	3.40E-05+-1.97E-04
Streptococcus sp. 0.053	-1.32E-06+-6.55E-05	1.97E-05+-1.04E-04	5.03E-06+-2.86E-05
Erysipelatoclostridium sp. 0.211	1.00E-03+-6.78E-03	-7.10E-05+-2.35E-04	6.35E-04+-4.25E-03
Streptococcus sp. 0.061	-1.05E-05+-1.47E-04	9.68E-08+-3.50E-05	-3.91E-06+-6.43E-05
Firmicutes Clostridia Clostridiales Lachnospiraceae 0.086.2	-2.29E-05+-1.27E-04	-3.69E-05+-2.83E-04	2.47E-05+-3.08E-04
Firmicutes Clostridia Clostridiales Family_XIII 0.567	-1.38E-05+-5.80E-04	2.37E-05+-3.30E-04	4.47E-05+-5.47E-04
Actinobacteria Coriobacteriia Coriobacteriales Coriobacteriaceae Eggerthella Ambiguous_taxa 0.08	-1.11E-05+-7.98E-05	-6.19E-06+-3.06E-05	-1.33E-05+-1.37E-04
uncultured_bacterium sp. 0.094	1.27E-05+-1.03E-04	6.99E-06+-3.67E-05	-1.87E-05+-1.13E-04
Firmicutes Clostridia Clostridiales Ruminococcaceae Ruminiclostridium_6 Ambiguous_taxa 0.182	5.37E-05+-4.63E-04	-1.37E-04+-8.58E-04	2.18E-04+-8.46E-04
Firmicutes Clostridia Clostridiales Lachnospiraceae 0.15	-3.73E-05+-3.96E-04	3.49E-05+-1.11E-04	2.63E-05+-3.93E-04
Lachnospiraceae_FCS020_group sp. 0.102	-6.98E-06+-1.25E-04	-2.33E-05+-6.09E-05	-2.95E-06+-1.97E-04
Parabacteroides_distasonis sp. 0.128	-3.13E-05+-2.56E-04	-1.90E-05+-2.62E-04	-7.10E-05+-3.26E-04
Firmicutes Clostridia Clostridiales Ruminococcaceae 0.053	8.94E-06+-1.14E-04	-1.14E-06+-2.89E-05	6.37E-06+-5.72E-05
Streptococcus sp. 0.086	-3.55E-06+-5.04E-05	-6.98E-06+-2.92E-05	4.28E-06+-8.49E-05
Firmicutes Clostridia Clostridiales Lachnospiraceae 0.029.2	-1.02E-05+-5.73E-05	-5.82E-07+-3.90E-06	1.60E-05+-7.30E-05
Anaerostipes sp. 0.04	-7.84E-06+-1.13E-04	-2.53E-05+-1.59E-04	-5.99E-06+-2.78E-05
uncultured_prokaryote sp. 0.094	2.52E-06+-2.40E-04	1.87E-05+-7.56E-05	3.83E-05+-2.10E-04
Firmicutes Clostridia Clostridiales Lachnospiraceae Coprococcus_1 uncultured_organism 0.118	1.17E-05+-1.97E-04	4.23E-05+-2.34E-04	-3.46E-05+-2.00E-04
Bacteroides sp. 0.08	-5.21E-05+-3.25E-04	6.53E-05+-3.46E-04	-3.50E-05+-2.79E-04
Firmicutes Clostridia Clostridiales Lachnospiraceae 0.045.3	2.37E-06+-4.41E-05	-5.88E-06+-6.52E-05	4.80E-06+-7.02E-05
Blautia sp. 0.163	-5.14E-05+-2.79E-04	6.40E-06+-1.32E-04	1.97E-07+-1.07E-04
Bifidobacterium sp. 0.04	1.56E-05+-1.02E-04	-1.55E-05+-9.90E-05	1.54E-06+-2.71E-05
Firmicutes Clostridia Clostridiales Ruminococcaceae Ruminiclostridium_5 uncultured_organism 0.04	2.92E-06+-4.40E-05	0.00E+00+-0.00E+00	3.55E-06+-4.65E-05
Veillonella sp. 0.094	3.15E-06+-4.57E-05	2.21E-06+-2.20E-05	3.07E-07+-5.36E-05
Veillonella sp. 0.136	6.12E-06+-3.07E-04	-2.07E-05+-1.22E-04	6.44E-06+-7.11E-05
Lachnoclostridium sp. 0.029.1	-3.23E-06+-2.38E-05	5.18E-07+-3.48E-06	8.14E-06+-7.26E-05
Firmicutes Clostridia Clostridiales Ruminococcaceae 0.021.1	-4.21E-06+-2.20E-05	0.00E+00+-0.00E+00	-2.40E-06+-9.58E-06
Alistipes sp. 0.059	6.52E-07+-4.23E-05	-2.28E-06+-4.44E-05	3.92E-05+-1.60E-04
Firmicutes Clostridia Clostridiales Lachnospiraceae 0.096.1	2.05E-05+-1.49E-04	-7.51E-06+-1.83E-04	3.53E-05+-1.44E-04
Firmicutes Clostridia Clostridiales Lachnospiraceae 0.086.3	-4.02E-06+-4.18E-05	2.14E-07+-6.11E-05	6.93E-07+-4.33E-05
Butyricicoccus sp. 0.029.1	3.98E-06+-7.63E-05	-1.23E-05+-8.24E-05	1.18E-05+-8.21E-05
Firmicutes Clostridia Clostridiales Lachnospiraceae 0.043.1	-9.25E-06+-6.83E-05	-6.03E-06+-2.83E-05	-1.54E-05+-5.22E-05
Bacteroides sp. 0.04.1	-2.30E-05+-3.51E-04	-6.51E-06+-2.54E-05	-3.80E-05+-2.25E-04
Bacteroides sp. 0.043	2.19E-06+-4.98E-05	-5.37E-06+-2.43E-05	-4.34E-05+-3.75E-04
Firmicutes Clostridia Clostridiales Eubacteriaceae Anaerofustis Ambiguous_taxa 0.037	-3.19E-06+-2.29E-05	-9.79E-07+-8.57E-06	1.35E-05+-4.72E-05
Firmicutes Clostridia Clostridiales Lachnospiraceae 0.23	1.09E-05+-4.63E-04	-1.30E-04+-4.39E-04	8.07E-06+-1.43E-04
Firmicutes Clostridia Clostridiales Lachnospiraceae Coprococcus_2 Ambiguous_taxa 0.016	-1.38E-05+-8.36E-05	4.01E-06+-2.69E-05	-7.33E-07+-4.75E-06
Firmicutes Clostridia Clostridiales Ruminococcaceae 0.024	-2.58E-06+-1.98E-05	5.99E-06+-5.39E-05	7.81E-07+-5.06E-06
Anaerostipes sp. 0.043	1.26E-06+-3.56E-05	-6.09E-06+-4.34E-05	1.91E-05+-1.04E-04
Firmicutes Clostridia Clostridiales Lachnospiraceae 0.021.2	-6.96E-07+-2.57E-05	-4.69E-06+-4.26E-05	-7.27E-06+-4.08E-05
Firmicutes Clostridia Clostridiales Ruminococcaceae Candidatus_Soleaferrea Ambiguous_taxa 0.374	4.37E-05+-2.40E-04	-8.59E-06+-1.53E-04	-4.45E-05+-1.95E-04
Turicibacter sp. 0.195	-1.93E-05+-1.81E-04	1.24E-05+-1.17E-04	1.90E-05+-4.14E-04
[Clostridium]_innocuum_group sp. 0.08	-5.33E-06+-4.01E-05	-8.44E-08+-3.38E-05	-6.49E-06+-3.74E-05
Firmicutes Clostridia Clostridiales Ruminococcaceae 0.053.1	-1.59E-06+-4.00E-05	-3.73E-07+-2.13E-05	3.36E-06+-4.10E-05
Firmicutes Clostridia Clostridiales Lachnospiraceae 0.024.2	-5.22E-06+-2.58E-05	9.11E-06+-4.57E-05	0.00E+00+-0.00E+00
Ruminiclostridium_5 sp. 0.035	-3.48E-06+-2.85E-05	1.62E-06+-1.05E-05	-6.04E-06+-2.68E-05
uncultured_Christensenellaceae_bacterium sp. 0.209	-5.43E-05+-8.13E-04	3.74E-04+-1.63E-03	-1.34E-05+-1.07E-03
Firmicutes Clostridia Clostridiales Peptostreptococcaceae 0.136.1	-3.18E-05+-3.30E-04	1.83E-05+-7.74E-05	1.70E-05+-1.53E-04
Actinobacteria Coriobacteriia Coriobacteriales Coriobacteriaceae Eggerthella Ambiguous_taxa 0.024	-1.79E-06+-1.49E-05	-1.41E-06+-9.46E-06	8.57E-07+-1.99E-05
Streptococcus sp. 0.102	-4.24E-06+-9.21E-05	9.25E-06+-3.30E-05	-1.54E-05+-8.94E-05
Blautia sp. 0.019	-5.14E-06+-3.61E-05	-2.67E-07+-7.01E-06	4.26E-06+-1.15E-04
Alistipes sp. 0.043	1.87E-06+-3.46E-05	1.39E-07+-1.31E-05	-3.93E-06+-6.38E-05
[Eubacterium]_ventriosum_group sp. 0.118	-1.64E-05+-1.46E-04	2.28E-05+-1.54E-04	-3.99E-06+-6.74E-05
Firmicutes Clostridia Clostridiales Lachnospiraceae 0.067	-7.38E-06+-9.58E-05	-8.73E-06+-5.54E-05	6.99E-06+-3.12E-05
Streptococcus sp. 0.032	-1.17E-06+-1.95E-05	4.61E-06+-2.19E-05	0.00E+00+-0.00E+00
Firmicutes Clostridia Clostridiales Lachnospiraceae Lachnospiraceae_UCG-004 Ambiguous_taxa 0.045	-7.43E-06+-6.40E-05	-6.34E-06+-3.08E-05	4.60E-06+-3.13E-05
uncultured_Faecalibacterium_sp. sp. 0.799	-3.37E-04+-1.65E-02	-2.11E-03+-1.80E-02	-6.95E-05+-1.77E-02
Firmicutes Clostridia Clostridiales Ruminococcaceae 0.636	4.67E-05+-1.14E-03	-1.03E-04+-4.26E-04	3.06E-04+-9.25E-04
uncultured_Faecalibacterium_sp. sp. 0.045	7.44E-05+-7.79E-04	1.83E-05+-6.36E-04	4.51E-06+-2.92E-05
[Clostridium]_innocuum_group sp. 0.278	8.58E-05+-7.56E-04	-1.14E-04+-5.49E-04	-1.54E-04+-1.02E-03
Ruminococcus_2 sp. 0.112	-4.24E-06+-8.99E-04	1.14E-04+-6.47E-04	1.18E-04+-1.11E-03
Firmicutes Clostridia Clostridiales Ruminococcaceae 0.16	5.42E-06+-5.36E-04	6.49E-05+-2.85E-04	-1.57E-05+-4.32E-04
Ruminococcus_2 sp. 0.091	9.21E-05+-6.30E-04	9.63E-05+-3.76E-04	1.15E-04+-4.55E-04
Bacteroides sp. 0.118	-5.43E-05+-7.86E-04	1.34E-05+-9.27E-05	1.14E-04+-6.59E-04
Firmicutes Clostridia Clostridiales Lachnospiraceae 0.043.2	2.59E-05+-2.11E-04	-9.43E-08+-2.41E-05	-2.11E-05+-1.06E-04
Butyricicoccus sp. 0.305	2.95E-05+-3.65E-04	4.45E-05+-2.83E-04	-1.50E-04+-5.83E-04
Alistipes sp. 0.246	2.97E-05+-4.40E-04	1.00E-04+-5.67E-04	3.39E-05+-2.70E-04
Ruminococcus_2 sp. 0.043	5.09E-06+-2.20E-04	-1.56E-05+-7.32E-05	-2.07E-05+-2.51E-04
Firmicutes Clostridia Clostridiales Lachnospiraceae 0.23.1	1.61E-05+-1.99E-04	2.57E-05+-2.56E-04	4.91E-05+-2.29E-04
Firmicutes Clostridia Clostridiales Lachnospiraceae 0.168	9.05E-06+-1.86E-04	5.94E-06+-1.46E-04	2.47E-05+-2.53E-04
Firmicutes Clostridia Clostridiales Peptostreptococcaceae 0.051	3.02E-05+-2.53E-04	-2.18E-06+-5.87E-05	9.40E-06+-3.85E-05
Bacteroides sp. 0.045.1	1.01E-05+-1.14E-04	7.59E-06+-4.14E-05	8.17E-06+-4.07E-05
Firmicutes Clostridia Clostridiales Ruminococcaceae Oscillospira Ambiguous_taxa 0.259	1.99E-06+-3.19E-04	2.24E-05+-3.13E-04	-5.67E-05+-5.13E-04
Bacteroides sp. 0.027.2	1.37E-05+-1.14E-04	1.72E-05+-1.62E-04	-2.11E-05+-1.37E-04
uncultured_prokaryote sp. 0.102	4.80E-05+-2.26E-04	-2.28E-05+-1.47E-04	5.46E-05+-2.22E-04
Firmicutes Clostridia Clostridiales Ruminococcaceae 0.176	-2.09E-05+-2.00E-04	-1.47E-06+-1.23E-04	6.00E-05+-5.41E-04
Bacteroidetes Bacteroidia Bacteroidales Porphyromonadaceae Odoribacter Ambiguous_taxa 0.118	3.69E-05+-1.89E-04	-1.57E-05+-1.95E-04	-1.19E-05+-2.12E-04
Firmicutes Clostridia Clostridiales Ruminococcaceae Ruminococcaceae_NK4A214_group uncultured_organism 0.275	-1.42E-04+-2.05E-03	8.53E-04+-3.58E-03	-3.41E-04+-6.28E-03
Butyricicoccus sp. 0.184	-3.67E-05+-2.30E-04	5.02E-05+-1.72E-04	1.69E-05+-1.25E-04
Proteobacteria Gammaproteobacteria Enterobacteriales Enterobacteriaceae 0.053	2.72E-05+-3.08E-04	1.17E-05+-6.86E-05	6.96E-05+-4.29E-04
Firmicutes Clostridia Clostridiales Ruminococcaceae Butyricicoccus uncultured_organism 0.072	3.69E-06+-1.21E-04	-3.52E-07+-6.37E-05	-2.13E-07+-1.41E-05
uncultured_bacterium sp. 0.061	-6.28E-06+-1.27E-04	1.05E-05+-4.53E-05	-3.50E-06+-6.29E-05
Firmicutes Clostridia Clostridiales Ruminococcaceae Ruminiclostridium_5 Ambiguous_taxa 0.053	1.22E-05+-8.18E-05	-4.07E-06+-6.26E-05	-5.99E-06+-6.59E-05
Alistipes sp. 0.053	-5.12E-06+-8.86E-05	-2.97E-06+-2.46E-05	6.80E-06+-7.72E-05
Ruminococcus_2 sp. 0.209	2.05E-03+-1.89E-02	1.82E-03+-1.06E-02	2.65E-03+-1.51E-02
Butyricicoccus sp. 0.136	-5.23E-07+-1.51E-04	3.82E-05+-2.01E-04	-3.20E-06+-1.53E-04
Bacteroides sp. 0.072.1	-8.29E-06+-1.13E-04	-2.39E-05+-2.66E-04	9.18E-06+-4.74E-05
Firmicutes Clostridia Clostridiales Lachnospiraceae 0.152	-4.44E-05+-3.09E-04	-3.15E-05+-2.91E-04	1.50E-05+-2.81E-04
Firmicutes Erysipelotrichia Erysipelotrichales Erysipelotrichaceae Dielma Ambiguous_taxa 0.035	2.22E-06+-5.18E-05	-3.11E-06+-3.29E-05	1.62E-05+-8.85E-05
Firmicutes Clostridia Clostridiales Family_XIII 0.131	1.46E-05+-1.12E-04	2.00E-05+-8.10E-05	-1.23E-05+-5.07E-05
Alistipes_sp._N15.MGS-157 sp. 0.12	4.17E-05+-2.42E-04	9.30E-06+-5.68E-05	-2.48E-05+-1.02E-04
Firmicutes Clostridia Clostridiales Ruminococcaceae 0.393	5.00E-06+-2.82E-04	-3.47E-05+-2.20E-04	3.74E-05+-5.00E-04
Firmicutes Clostridia Clostridiales Ruminococcaceae Ruminiclostridium_5 uncultured_organism 0.123	-3.70E-05+-2.78E-04	-4.02E-06+-1.38E-04	-1.27E-05+-2.21E-04
Firmicutes Clostridia Clostridiales Lachnospiraceae 0.166	2.36E-06+-4.12E-04	1.06E-04+-5.27E-04	-3.92E-04+-2.45E-03
Firmicutes Clostridia Clostridiales Eubacteriaceae Anaerofustis Ambiguous_taxa 0.08	6.97E-06+-6.94E-05	-2.62E-06+-3.18E-05	5.03E-06+-8.51E-05
Ruminococcus_2 sp. 0.083	-2.40E-04+-1.54E-03	-1.86E-04+-1.04E-03	2.16E-04+-1.05E-03
Firmicutes Clostridia Clostridiales Peptostreptococcaceae 0.203	-5.24E-05+-3.28E-04	-1.94E-05+-1.85E-04	4.51E-05+-7.14E-04
uncultured_Firmicutes_bacterium sp. 0.112	-7.04E-05+-3.05E-03	-8.63E-05+-3.13E-03	9.17E-05+-4.47E-04
Firmicutes Clostridia Clostridiales Ruminococcaceae 0.112	7.77E-06+-8.05E-05	7.24E-06+-6.02E-05	1.11E-05+-1.52E-04
[Clostridium]_innocuum_group sp. 0.112	-2.90E-07+-1.20E-04	-1.71E-05+-8.16E-05	-9.11E-06+-2.02E-04
Firmicutes Clostridia Clostridiales Lachnospiraceae 0.428	-4.75E-05+-4.52E-04	-8.77E-06+-3.03E-04	-7.26E-05+-2.83E-04
Escherichia-Shigella sp. 0.131	3.59E-05+-4.17E-04	6.50E-06+-6.23E-05	8.92E-05+-5.60E-04
Blautia sp. 0.032	2.57E-06+-2.23E-04	0.00E+00+-0.00E+00	-4.59E-06+-3.01E-05
Streptococcus sp. 0.142	4.65E-06+-1.07E-04	5.99E-06+-7.19E-05	-1.31E-05+-6.11E-05
Firmicutes Clostridia Clostridiales Family_XIII 0.174	8.50E-06+-1.39E-04	6.03E-06+-1.20E-04	1.17E-05+-1.28E-04
Lachnoclostridium sp. 0.107	2.86E-05+-1.74E-04	-2.38E-05+-9.35E-05	9.33E-05+-3.74E-04
Firmicutes Clostridia Clostridiales Lachnospiraceae 0.171	-1.14E-07+-1.63E-04	7.72E-06+-1.25E-04	-2.34E-07+-1.13E-04
Firmicutes Clostridia Clostridiales Ruminococcaceae Ruminococcaceae_UCG-003 Ambiguous_taxa 0.024	-4.57E-07+-3.92E-05	0.00E+00+-0.00E+00	-2.77E-06+-2.94E-05
Erysipelatoclostridium sp. 0.056	6.64E-06+-5.98E-05	1.59E-05+-6.81E-05	-9.71E-06+-4.15E-05
Veillonella sp. 0.045	8.46E-06+-4.23E-05	7.83E-07+-9.51E-06	4.14E-06+-4.85E-05
Firmicutes Clostridia Clostridiales Lachnospiraceae 0.206	-1.57E-04+-1.09E-03	3.03E-05+-3.09E-04	8.37E-06+-3.74E-04
uncultured_prokaryote sp. 0.024	-6.24E-06+-4.57E-05	7.75E-06+-5.20E-05	8.10E-06+-7.70E-05
Firmicutes Clostridia Clostridiales Lachnospiraceae Sellimonas Ambiguous_taxa 0.037	-3.45E-06+-4.45E-05	4.57E-06+-1.71E-04	-1.28E-05+-9.43E-05
Firmicutes Clostridia Clostridiales Ruminococcaceae Ruminococcaceae_NK4A214_group uncultured_organism 0.016	-3.18E-07+-2.53E-05	-1.31E-05+-5.30E-05	0.00E+00+-0.00E+00
Escherichia-Shigella sp. 0.195	8.36E-05+-1.28E-03	5.57E-04+-3.30E-03	4.93E-04+-2.10E-03
Firmicutes Clostridia Clostridiales Lachnospiraceae Eisenbergiella Ambiguous_taxa 0.021	1.20E-06+-2.06E-05	2.85E-06+-1.91E-05	-7.37E-06+-4.34E-05
Verrucomicrobia Verrucomicrobiae Verrucomicrobiales Verrucomicrobiaceae Akkermansia uncultured_organism 0.38	1.82E-05+-2.01E-03	1.86E-04+-1.27E-03	-1.14E-04+-7.79E-04
Firmicutes Clostridia Clostridiales Lachnospiraceae 0.749	-1.38E-04+-1.10E-03	-1.60E-05+-1.24E-03	-8.90E-06+-9.71E-04
Streptococcus sp. 0.032.1	-1.06E-05+-6.37E-05	-1.08E-05+-6.89E-05	0.00E+00+-0.00E+00
Firmicutes Clostridia Clostridiales Lachnospiraceae 0.086.4	-7.06E-06+-8.12E-05	-1.53E-06+-4.19E-05	-1.47E-06+-1.06E-04
Lachnospiraceae_FCS020_group sp. 0.738	7.97E-05+-1.38E-03	8.66E-05+-9.60E-04	-2.88E-04+-6.23E-04
Ruminiclostridium_5 sp. 0.594	6.08E-05+-2.99E-03	-3.16E-04+-1.29E-03	8.37E-04+-3.38E-03
Firmicutes Clostridia Clostridiales Ruminococcaceae Ruminiclostridium_6 Ambiguous_taxa 0.278	1.70E-04+-5.93E-04	-1.01E-04+-1.05E-03	3.83E-05+-1.03E-03
Bacteroides sp. 0.072.2	-3.61E-05+-1.67E-04	4.94E-06+-4.41E-05	8.02E-05+-2.80E-04
Firmicutes Clostridia Clostridiales Lachnospiraceae Anaerostipes Ambiguous_taxa 0.139	-2.40E-04+-2.62E-03	8.85E-04+-3.31E-03	-5.75E-05+-7.19E-04
Firmicutes Clostridia Clostridiales Peptostreptococcaceae 0.04	-1.57E-05+-1.55E-04	5.09E-06+-3.41E-05	-1.49E-05+-1.92E-04
Verrucomicrobia Verrucomicrobiae Verrucomicrobiales Verrucomicrobiaceae Akkermansia uncultured_organism 0.051	1.13E-06+-3.22E-05	2.75E-05+-1.19E-04	6.28E-06+-9.14E-05
Veillonella sp. 0.032	3.05E-06+-3.10E-05	-7.88E-07+-1.87E-05	-1.47E-06+-9.50E-06
Streptococcus sp. 0.051	-1.22E-05+-9.66E-05	-2.62E-05+-1.83E-04	2.36E-05+-1.42E-04
Bacteroides sp. 0.545	-5.36E-04+-1.76E-02	2.29E-03+-9.83E-03	2.61E-03+-1.52E-02
Bifidobacterium sp. 0.396	1.50E-03+-1.26E-02	2.17E-03+-7.33E-03	-2.14E-03+-1.05E-02
Firmicutes Erysipelotrichia Erysipelotrichales Erysipelotrichaceae Holdemanella human_gut_metagenome 0.094	-2.86E-04+-4.38E-03	1.20E-03+-4.78E-03	-4.25E-04+-2.27E-03
Dialister sp. 0.332	4.09E-04+-1.94E-02	6.67E-04+-1.28E-02	-2.16E-03+-6.61E-03
Bacteroides sp. 0.184.1	2.11E-05+-3.81E-03	7.19E-05+-4.55E-04	9.36E-04+-3.74E-03
Faecalibacterium sp. 0.158	-2.94E-04+-4.69E-03	-3.23E-04+-3.75E-03	-1.03E-04+-2.56E-03
Bifidobacterium sp. 0.128	5.33E-05+-7.23E-04	1.18E-04+-5.17E-04	4.76E-05+-4.29E-04
Firmicutes Erysipelotrichia Erysipelotrichales Erysipelotrichaceae Holdemanella human_gut_metagenome 0.051	-7.54E-05+-8.70E-04	8.11E-05+-4.96E-04	-3.59E-05+-2.17E-04
Faecalibacterium sp. 0.056	-1.95E-04+-1.13E-03	2.00E-05+-1.34E-04	-4.52E-05+-4.82E-04
unidentified sp. 0.666	6.76E-04+-2.72E-03	-2.95E-04+-2.34E-03	1.69E-04+-9.70E-04
Bacteroides sp. 0.155.1	1.61E-04+-3.41E-03	-1.04E-04+-8.04E-04	2.10E-04+-1.69E-03
Firmicutes Clostridia Clostridiales Lachnospiraceae Anaerostipes Ambiguous_taxa 0.088	-1.40E-04+-1.02E-03	4.71E-05+-3.25E-04	1.19E-04+-6.14E-04
uncultured_Faecalibacterium_sp. sp. 0.118	2.19E-04+-2.67E-03	5.04E-04+-1.86E-03	-1.49E-04+-9.83E-04
Firmicutes Erysipelotrichia Erysipelotrichales Erysipelotrichaceae Erysipelotrichaceae_UCG-003 uncultured_organism 0.409	-1.75E-04+-3.85E-03	-2.29E-04+-1.23E-03	-1.52E-03+-8.46E-03
Dialister sp. 0.144	4.83E-04+-2.52E-03	5.33E-04+-2.97E-03	-3.96E-04+-1.42E-03
Bifidobacterium sp. 0.086	5.41E-05+-6.08E-04	-4.95E-06+-1.21E-04	6.39E-05+-3.88E-04
uncultured_Firmicutes_bacterium sp. 0.206	1.15E-05+-1.51E-03	-1.62E-04+-1.00E-03	-1.01E-04+-1.63E-03
Firmicutes Erysipelotrichia Erysipelotrichales Erysipelotrichaceae Holdemanella human_gut_metagenome 0.037	-3.53E-05+-3.61E-04	-2.73E-06+-7.80E-05	2.35E-05+-1.52E-04
Bifidobacterium sp. 0.064	-2.00E-05+-2.50E-04	-4.60E-07+-8.52E-05	7.29E-06+-3.31E-05
Proteobacteria Betaproteobacteria Burkholderiales Alcaligenaceae Parasutterella Ambiguous_taxa 0.246	4.72E-04+-3.80E-03	1.81E-05+-1.09E-04	-1.92E-04+-1.22E-03
Bacteroides sp. 0.176	-6.53E-05+-1.44E-03	3.23E-04+-1.70E-03	1.50E-03+-4.38E-03
Firmicutes Clostridia Clostridiales Ruminococcaceae 0.104.1	6.84E-07+-2.92E-04	1.01E-04+-2.51E-04	3.78E-05+-5.52E-04
Faecalibacterium sp. 0.04	-8.77E-05+-1.22E-03	0.00E+00+-0.00E+00	1.57E-04+-8.36E-04
Firmicutes Clostridia Clostridiales Lachnospiraceae Anaerostipes Ambiguous_taxa 0.094	-7.17E-06+-4.29E-04	1.01E-05+-1.00E-04	-5.96E-05+-3.75E-04
Lactococcus sp. 0.273	5.47E-05+-7.90E-04	-5.09E-05+-5.00E-04	3.03E-05+-6.52E-04
Proteobacteria Betaproteobacteria Burkholderiales Alcaligenaceae Parasutterella Ambiguous_taxa 0.096	3.81E-06+-4.24E-05	9.05E-07+-1.24E-05	2.87E-05+-1.99E-04
Faecalibacterium sp. 0.032	-4.01E-05+-2.61E-04	0.00E+00+-0.00E+00	4.46E-05+-2.89E-04
Bacteroidetes Bacteroidia Bacteroidales Porphyromonadaceae Barnesiella Ambiguous_taxa 0.136	1.74E-04+-1.53E-03	-2.85E-04+-3.36E-03	2.13E-05+-5.18E-04
Dialister sp. 0.096	-4.29E-05+-2.60E-04	-3.87E-05+-7.36E-04	8.57E-05+-4.82E-04
Firmicutes Erysipelotrichia Erysipelotrichales Erysipelotrichaceae Holdemanella human_gut_metagenome 0.027	-4.36E-06+-2.94E-04	-2.53E-06+-1.61E-04	0.00E+00+-0.00E+00
Dialister sp. 0.142	2.70E-04+-1.95E-03	7.35E-04+-3.23E-03	-1.41E-04+-6.01E-04
Bacteroides sp. 0.535	-1.67E-03+-1.48E-02	2.37E-04+-5.12E-03	3.04E-03+-1.84E-02
Parabacteroides_distasonis sp. 0.35	1.74E-04+-1.20E-03	7.29E-05+-1.09E-03	-3.80E-04+-1.28E-03
Veillonella sp. 0.04	-1.05E-05+-1.56E-04	-2.44E-06+-2.15E-05	1.34E-06+-8.68E-06
Firmicutes Clostridia Clostridiales Lachnospiraceae 0.104.1	9.05E-07+-2.90E-04	7.63E-05+-5.21E-04	4.47E-05+-3.18E-04
Bacteroides sp. 0.313	3.97E-04+-3.47E-03	-1.67E-04+-1.94E-03	-1.10E-03+-5.57E-03
Firmicutes Erysipelotrichia Erysipelotrichales Erysipelotrichaceae Erysipelotrichaceae_UCG-003 uncultured_organism 0.037	1.93E-06+-2.52E-04	1.19E-05+-7.87E-05	3.08E-06+-2.00E-05
Coprococcus_1 sp. 0.051	-7.33E-06+-1.66E-04	-6.59E-06+-3.17E-05	1.61E-05+-1.09E-04
uncultured_Christensenellaceae_bacterium sp. 0.537	-1.09E-03+-7.52E-03	1.20E-03+-6.18E-03	3.60E-03+-1.65E-02
Firmicutes Clostridia Clostridiales Ruminococcaceae Ruminiclostridium_6 Ambiguous_taxa 0.388	-7.06E-04+-4.28E-03	-5.38E-04+-3.05E-03	-8.51E-05+-1.15E-03
Roseburia sp. 0.107	9.06E-06+-2.30E-04	6.22E-06+-2.32E-04	5.77E-06+-1.25E-04
Firmicutes Clostridia Clostridiales Lachnospiraceae Coprococcus_1 uncultured_organism 0.134	2.41E-05+-4.17E-04	2.28E-05+-2.08E-04	-6.21E-05+-3.52E-04
uncultured_Faecalibacterium_sp. sp. 0.078	1.16E-04+-1.32E-03	2.62E-04+-1.44E-03	-2.22E-06+-1.30E-03
Bacteroides sp. 0.083	-1.20E-05+-3.76E-04	3.26E-05+-2.33E-04	-1.83E-04+-1.18E-03
Ruminococcus_1 sp. 0.056	-9.41E-05+-1.46E-03	1.52E-03+-8.33E-03	-6.47E-05+-2.39E-03
Firmicutes Clostridia Clostridiales Lachnospiraceae 0.048	-1.61E-06+-1.07E-04	1.26E-05+-1.81E-04	2.27E-05+-1.11E-04
Barnesiella sp. 0.053.2	1.58E-06+-1.53E-04	1.20E-05+-8.36E-05	1.63E-05+-1.28E-04
Alistipes_sp._AL-1 sp. 0.612	-5.38E-04+-5.04E-03	-9.96E-04+-4.62E-03	1.18E-03+-5.20E-03
Firmicutes Clostridia Clostridiales Lachnospiraceae Shuttleworthia Ambiguous_taxa 0.045	-8.78E-06+-1.02E-04	3.02E-05+-1.18E-04	-9.78E-07+-3.28E-05
Ruminococcaceae_UCG-002 sp. 0.019	-1.20E-05+-1.11E-04	0.00E+00+-0.00E+00	0.00E+00+-0.00E+00
Bacteroides sp. 0.15	1.60E-05+-1.55E-04	-1.16E-05+-5.39E-05	3.65E-05+-1.49E-04
Bacteroides sp. 0.08.1	-2.25E-04+-1.67E-03	1.38E-05+-7.57E-05	-1.17E-05+-1.03E-04
Actinobacteria Coriobacteriia Coriobacteriales Coriobacteriaceae uncultured Ambiguous_taxa 0.265	3.80E-05+-7.00E-04	-1.21E-04+-3.72E-04	1.92E-04+-1.97E-03
Veillonella sp. 0.053	3.68E-06+-9.40E-05	-3.77E-06+-2.53E-05	-6.35E-06+-4.63E-05
uncultured_bacterium sp. 0.043	3.55E-06+-4.65E-05	8.15E-06+-5.01E-05	1.58E-05+-1.09E-04
Firmicutes Clostridia Clostridiales Ruminococcaceae Ruminococcaceae_UCG-002 Ambiguous_taxa 0.727	-3.85E-04+-5.41E-03	-1.41E-04+-4.48E-03	1.17E-03+-5.53E-03
[Ruminococcus]_gnavus_group sp. 0.059	1.55E-05+-1.54E-04	-8.82E-06+-3.51E-05	-3.10E-05+-3.21E-04
uncultured_bacterium sp. 0.037	-1.78E-05+-1.38E-04	0.00E+00+-0.00E+00	3.93E-05+-1.73E-04
Firmicutes Erysipelotrichia Erysipelotrichales Erysipelotrichaceae Erysipelotrichaceae_UCG-003 uncultured_organism 0.152	-6.02E-05+-5.05E-04	9.05E-06+-1.29E-04	6.12E-05+-4.59E-04
Lachnospiraceae_UCG-010 sp. 0.377	2.82E-05+-1.67E-03	1.63E-04+-1.16E-03	-2.70E-04+-2.66E-03
Firmicutes Clostridia Clostridiales Lachnospiraceae 0.615	-7.45E-04+-4.93E-03	2.33E-04+-2.82E-03	8.28E-06+-4.93E-03
Firmicutes Clostridia Clostridiales Ruminococcaceae Ruminococcaceae_UCG-002 Ambiguous_taxa 0.11	-7.26E-05+-7.08E-04	-2.55E-05+-7.35E-04	1.30E-04+-5.24E-04
Streptococcus sp. 0.187	2.11E-05+-4.40E-04	1.27E-04+-8.97E-04	4.23E-05+-1.76E-04
Bacteroides sp. 0.024.1	-5.76E-06+-6.57E-05	-7.75E-06+-8.46E-05	-5.17E-06+-2.36E-05
uncultured_Christensenellaceae_bacterium sp. 0.16	-3.41E-05+-1.09E-03	4.23E-05+-3.38E-04	2.46E-04+-1.38E-03
Bacteroides sp. 0.102	1.01E-05+-1.93E-04	4.79E-06+-8.86E-05	1.84E-04+-5.86E-04
Veillonella sp. 0.043.1	-3.03E-05+-2.34E-04	-6.02E-06+-2.86E-05	-7.05E-06+-2.52E-05
Clostridium_sensu_stricto_1 sp. 0.15	1.42E-05+-5.59E-04	-4.02E-06+-2.10E-04	-2.07E-04+-1.00E-03
Firmicutes Clostridia Clostridiales Lachnospiraceae [Eubacterium]_xylanophilum_group uncultured_organism 0.115	1.23E-06+-2.84E-04	5.22E-06+-1.14E-04	-4.75E-06+-2.61E-04
Firmicutes Clostridia Clostridiales Lachnospiraceae 0.139.2	1.62E-06+-1.05E-03	-4.65E-05+-1.76E-03	-8.98E-06+-1.55E-04
Lactococcus sp. 0.096	6.04E-06+-9.12E-05	6.59E-06+-3.87E-05	1.73E-05+-8.10E-05
Firmicutes Clostridia Clostridiales Lachnospiraceae 0.091.1	-1.89E-05+-2.73E-04	5.05E-05+-3.38E-04	-2.84E-06+-1.05E-04
Ruminococcaceae_UCG-002 sp. 0.04	-2.59E-05+-1.30E-04	-3.26E-05+-2.20E-04	2.39E-06+-1.55E-05
Ruminiclostridium_9 sp. 0.358	-3.52E-05+-2.57E-04	3.23E-05+-3.17E-04	1.73E-04+-1.12E-03
Firmicutes Clostridia Clostridiales Ruminococcaceae Ruminococcaceae_NK4A214_group uncultured_organism 0.682	-3.90E-03+-1.31E-02	-1.19E-03+-1.13E-02	3.13E-04+-7.35E-03
Firmicutes Clostridia Clostridiales Lachnospiraceae 0.048.1	-6.25E-06+-7.01E-05	3.90E-06+-2.61E-05	4.60E-05+-3.37E-04
Firmicutes Clostridia Clostridiales Ruminococcaceae Ruminococcaceae_UCG-002 Ambiguous_taxa 0.15	-3.46E-05+-7.25E-04	6.81E-05+-7.63E-04	9.89E-05+-1.17E-03
Lactobacillus sp. 0.019	9.64E-06+-1.60E-04	-7.05E-07+-4.73E-06	0.00E+00+-0.00E+00
Alistipes_sp._AL-1 sp. 0.131	1.99E-05+-1.48E-04	4.40E-05+-2.54E-04	7.55E-06+-2.26E-04
Firmicutes Clostridia Clostridiales Lachnospiraceae [Eubacterium]_ventriosum_group Ambiguous_taxa 0.275	2.55E-05+-6.16E-04	-2.69E-05+-3.76E-04	-4.46E-05+-4.73E-04
Firmicutes Clostridia Clostridiales Ruminococcaceae Ruminiclostridium_5 Ambiguous_taxa 0.789	-9.08E-05+-5.65E-03	2.17E-04+-4.98E-03	1.10E-03+-6.15E-03
Firmicutes Clostridia Clostridiales Ruminococcaceae 0.104.2	-1.51E-05+-9.79E-05	-9.21E-06+-1.55E-04	-2.39E-05+-6.62E-05
Blautia sp. 0.449	4.33E-04+-2.26E-03	4.17E-04+-1.71E-03	-8.80E-05+-1.02E-03
unidentified sp. 0.091	7.12E-05+-5.82E-04	1.07E-04+-4.67E-04	5.09E-05+-2.55E-04
uncultured_bacterium sp. 0.11	-9.14E-06+-1.43E-04	7.41E-07+-2.88E-05	-2.04E-05+-1.18E-04
Coprococcus_3 sp. 0.12	1.68E-05+-2.24E-03	1.13E-05+-2.05E-03	8.40E-05+-4.56E-04
Christensenellaceae_R-7_group sp. 0.267	-3.11E-04+-4.82E-03	-2.36E-03+-1.31E-02	3.14E-04+-3.37E-03
Firmicutes Clostridia Clostridiales Lachnospiraceae 0.032	4.13E-06+-8.36E-05	0.00E+00+-0.00E+00	-3.01E-06+-1.95E-05
Bilophila sp. 0.23	-3.03E-05+-3.61E-04	1.91E-05+-2.05E-04	1.41E-04+-4.83E-04
Firmicutes Clostridia Clostridiales Lachnospiraceae 0.07	-8.53E-06+-5.37E-05	1.55E-05+-5.53E-05	1.79E-05+-1.09E-04
Firmicutes Clostridia Clostridiales Lachnospiraceae 0.086.5	1.18E-05+-1.16E-04	-1.29E-05+-1.35E-04	9.80E-05+-3.38E-04
Oscillospira sp. 0.037	-1.22E-07+-4.17E-05	4.30E-06+-2.69E-05	5.86E-07+-1.98E-05
Firmicutes Clostridia Clostridiales Lachnospiraceae 0.759	7.58E-05+-1.19E-03	2.94E-04+-2.72E-03	7.17E-05+-1.87E-03
Firmicutes Clostridia Clostridiales Lachnospiraceae 0.198	-7.53E-06+-1.46E-04	1.83E-05+-1.87E-04	-5.01E-05+-2.42E-04
Ruminococcaceae_UCG-002 sp. 0.091	-3.39E-06+-2.70E-04	5.92E-09+-4.58E-05	-6.30E-06+-2.42E-04
Firmicutes Clostridia Clostridiales Ruminococcaceae 0.334	1.15E-05+-4.83E-04	2.63E-05+-2.70E-04	3.24E-05+-2.95E-04
Ruminiclostridium_5 sp. 0.024	-7.00E-06+-4.06E-05	0.00E+00+-0.00E+00	1.03E-06+-1.38E-05
Firmicutes Clostridia Clostridiales Ruminococcaceae 0.08	-7.33E-07+-8.70E-05	9.01E-06+-8.33E-05	1.42E-05+-9.92E-05
Firmicutes Clostridia Clostridiales Lachnospiraceae 0.131	-4.45E-06+-1.50E-04	1.05E-05+-6.70E-05	3.18E-05+-2.00E-04
Escherichia-Shigella sp. 0.059	-1.23E-05+-1.01E-04	-5.04E-05+-2.06E-04	1.29E-05+-6.73E-05
Firmicutes Clostridia Clostridiales Ruminococcaceae uncultured human_gut_metagenome 0.029	-4.21E-06+-3.78E-05	2.89E-06+-2.96E-05	1.71E-06+-1.67E-05
Firmicutes Clostridia Clostridiales Ruminococcaceae Flavonifractor Ambiguous_taxa 0.465	-2.83E-05+-8.09E-04	-5.08E-05+-7.26E-04	1.31E-04+-1.32E-03
unidentified sp. 0.029	-1.18E-05+-7.81E-05	0.00E+00+-0.00E+00	2.39E-06+-7.83E-05
Proteobacteria Betaproteobacteria Burkholderiales Alcaligenaceae Parasutterella Ambiguous_taxa 0.048	1.06E-05+-1.29E-04	7.83E-06+-3.99E-05	-1.35E-07+-1.99E-05
Bacteroides sp. 0.091	-1.09E-05+-2.42E-04	2.38E-05+-1.43E-04	-6.87E-05+-3.61E-04
Firmicutes Clostridia Clostridiales Lachnospiraceae 0.091.2	3.27E-06+-6.45E-05	-2.27E-05+-1.17E-04	1.35E-06+-3.43E-05
Bifidobacterium sp. 0.032	-2.30E-05+-2.47E-04	1.14E-05+-7.63E-05	-9.60E-06+-4.92E-05
Firmicutes Clostridia Clostridiales Lachnospiraceae 0.246	-2.44E-05+-6.94E-04	-3.54E-04+-9.83E-04	2.67E-04+-2.18E-03
Firmicutes Clostridia Clostridiales Lachnospiraceae 0.027.4	-4.22E-06+-4.37E-05	2.03E-06+-9.55E-06	3.74E-06+-1.72E-05
Firmicutes Clostridia Clostridiales Ruminococcaceae 0.032	-2.26E-06+-2.54E-05	5.15E-06+-2.58E-05	4.37E-06+-3.22E-05
Lactococcus sp. 0.083	-1.46E-05+-9.83E-05	-6.28E-06+-4.73E-05	-8.39E-06+-6.46E-05
Firmicutes Clostridia Clostridiales Ruminococcaceae Ruminiclostridium_9 uncultured_organism 0.04	-5.56E-06+-4.35E-05	1.05E-06+-7.02E-06	-1.41E-06+-5.21E-05
Firmicutes Clostridia Clostridiales Ruminococcaceae 0.056.1	-4.41E-06+-4.22E-05	3.54E-06+-2.83E-05	-6.95E-06+-4.72E-05
Erysipelatoclostridium sp. 0.139	2.85E-05+-1.81E-04	-4.32E-05+-2.41E-04	-6.86E-06+-1.39E-04
Veillonella sp. 0.158	-1.74E-05+-9.70E-05	3.10E-05+-1.45E-04	2.14E-05+-1.69E-04
uncultured_Faecalibacterium_sp. sp. 0.019	-1.80E-06+-2.47E-05	-2.15E-07+-1.21E-05	0.00E+00+-0.00E+00
Turicibacter sp. 0.061	-1.69E-07+-4.02E-05	1.72E-05+-5.61E-05	-1.62E-06+-2.04E-05
Roseburia sp. 0.027	-3.08E-06+-3.24E-05	-1.60E-05+-1.07E-04	-7.98E-06+-3.19E-05
Firmicutes Clostridia Clostridiales Ruminococcaceae Ruminiclostridium_5 Ambiguous_taxa 0.307	-8.83E-05+-1.11E-03	-1.38E-04+-7.79E-04	1.70E-04+-1.12E-03
Firmicutes Clostridia Clostridiales Ruminococcaceae Ruminiclostridium_6 Ambiguous_taxa 0.195	-1.01E-04+-5.36E-04	-6.91E-06+-9.19E-05	3.63E-06+-2.77E-04
Firmicutes Clostridia Clostridiales Lachnospiraceae 0.08	-2.94E-06+-9.65E-05	4.73E-05+-1.94E-04	2.66E-06+-2.24E-04
Christensenellaceae_R-7_group sp. 0.436	-1.69E-05+-1.57E-03	2.09E-04+-1.15E-03	-1.54E-04+-1.12E-03
Ruminococcaceae_UCG-003 sp. 0.123	-8.19E-06+-2.28E-04	-4.01E-06+-1.43E-04	7.72E-05+-5.24E-04
Firmicutes Clostridia Clostridiales Ruminococcaceae 0.227	-2.88E-05+-2.40E-04	1.85E-05+-1.10E-04	-3.87E-05+-3.77E-04
Firmicutes Clostridia Clostridiales Lachnospiraceae 0.706	-1.43E-03+-4.10E-03	-4.68E-04+-4.12E-03	6.37E-05+-4.35E-03
Firmicutes Clostridia Clostridiales Lachnospiraceae 0.12	1.45E-05+-1.24E-04	-3.79E-05+-2.34E-04	3.77E-05+-1.33E-04
Firmicutes Clostridia Clostridiales Ruminococcaceae 0.235	8.70E-06+-1.55E-04	6.27E-06+-1.14E-04	-4.01E-05+-1.27E-04
Ruminiclostridium_5 sp. 0.128	1.97E-05+-1.31E-04	1.58E-05+-1.24E-04	4.65E-05+-1.83E-04
uncultured_Christensenellaceae_bacterium sp. 0.075	-1.90E-05+-1.42E-04	2.02E-05+-9.45E-05	7.84E-05+-5.21E-04
Intestinimonas sp. 0.07	-8.50E-06+-4.64E-05	6.05E-06+-2.96E-05	-5.13E-06+-3.36E-05
Firmicutes Clostridia Clostridiales Lachnospiraceae 0.128.2	1.32E-05+-2.48E-04	6.20E-06+-4.27E-05	2.29E-04+-8.67E-04
Firmicutes Clostridia Clostridiales Ruminococcaceae uncultured human_gut_metagenome 0.283	1.19E-05+-2.59E-04	1.12E-05+-4.08E-04	-2.75E-05+-2.09E-04
Streptococcus sp. 0.139	-2.78E-05+-2.68E-04	-1.25E-05+-9.32E-05	5.85E-06+-1.04E-04
Intestinimonas sp. 0.061	2.63E-06+-4.80E-05	-3.38E-06+-2.02E-05	-3.51E-06+-5.41E-05
Ruminococcaceae_NK4A214_group sp. 0.083	-3.36E-04+-3.80E-03	1.44E-05+-5.55E-04	-8.18E-05+-1.81E-03
Alistipes sp. 0.072	7.18E-07+-5.97E-05	-4.06E-06+-4.24E-05	-5.07E-07+-5.95E-05
Bacteroides sp. 0.029.1	-9.88E-06+-6.53E-05	-2.15E-05+-1.33E-04	2.11E-05+-1.54E-04
Firmicutes Clostridia Clostridiales Ruminococcaceae Oscillospira Ambiguous_taxa 0.037	-6.40E-06+-4.56E-05	2.95E-06+-4.17E-05	-1.31E-06+-2.71E-05
Firmicutes Clostridia Clostridiales Lachnospiraceae Marvinbryantia Ambiguous_taxa 0.056	-4.89E-06+-9.89E-05	3.40E-07+-5.26E-05	-7.95E-06+-7.71E-05
Firmicutes Clostridia Clostridiales Ruminococcaceae 0.043	-1.12E-05+-1.09E-04	-8.00E-06+-6.46E-05	2.85E-05+-1.13E-04
Blautia sp. 0.123	-2.38E-05+-1.22E-04	-5.62E-06+-9.43E-05	-2.12E-05+-1.48E-04
uncultured_bacterium sp. 0.032	2.06E-08+-2.11E-05	6.02E-08+-2.35E-05	4.24E-06+-2.02E-05
Firmicutes Clostridia Clostridiales Ruminococcaceae Ruminococcaceae_UCG-005 uncultured_organism 0.032	1.49E-06+-4.66E-05	3.44E-06+-1.85E-05	1.06E-05+-5.52E-05
Veillonella sp. 0.064	-6.51E-07+-2.93E-05	-1.20E-06+-2.06E-05	1.91E-04+-1.24E-03
uncultured_Christensenellaceae_bacterium sp. 0.08	3.49E-05+-4.85E-04	2.53E-05+-1.19E-04	1.81E-04+-6.74E-04
Firmicutes Clostridia Clostridiales Ruminococcaceae Ruminiclostridium_6 Ambiguous_taxa 0.032	-2.55E-06+-3.19E-05	2.82E-06+-1.99E-05	1.50E-05+-7.25E-05
Lactococcus sp. 0.019	-8.64E-06+-5.30E-05	-6.18E-07+-1.65E-05	0.00E+00+-0.00E+00
Firmicutes Clostridia Clostridiales Ruminococcaceae Ruminococcus_1 uncultured_organism 0.024.1	-1.04E-05+-5.97E-05	7.22E-06+-4.84E-05	9.04E-05+-4.73E-04
Firmicutes Clostridia Clostridiales Lachnospiraceae 0.043.3	1.11E-06+-5.70E-05	1.96E-06+-3.19E-05	3.34E-06+-2.16E-05
Firmicutes Clostridia Clostridiales Ruminococcaceae Ruminiclostridium_5 uncultured_organism 0.112	-1.81E-05+-1.10E-04	1.22E-06+-8.83E-05	-6.05E-06+-1.52E-04
Veillonella sp. 0.019	-2.23E-07+-1.52E-05	-1.08E-05+-7.25E-05	-6.16E-07+-3.99E-06
Bacteroides sp. 0.142	-2.76E-04+-4.48E-03	-2.81E-04+-2.25E-03	-3.72E-04+-2.66E-03
uncultured_bacterium sp. 0.037.1	3.93E-06+-2.18E-05	-3.79E-06+-2.54E-05	1.42E-05+-7.36E-05
Firmicutes Clostridia Clostridiales Ruminococcaceae 0.11	1.70E-05+-2.35E-04	-1.56E-05+-1.91E-04	2.87E-05+-1.66E-04
Firmicutes Clostridia Clostridiales Lachnospiraceae 0.12.1	-7.33E-06+-1.03E-04	-7.62E-06+-5.60E-05	2.98E-05+-1.25E-04
Faecalibacterium sp. 0.019	6.10E-07+-1.92E-05	-3.85E-06+-2.58E-05	-1.16E-06+-7.51E-06
Holdemania sp. 0.393	-5.63E-05+-2.10E-04	4.49E-05+-2.98E-04	5.42E-05+-4.31E-04
Ruminococcaceae_UCG-013 sp. 0.035	7.05E-06+-6.65E-05	3.80E-06+-2.55E-05	1.52E-06+-2.31E-05
Alistipes sp. 0.024	-5.21E-07+-2.63E-05	2.34E-06+-1.57E-05	-5.61E-06+-3.90E-05
Firmicutes Clostridia Clostridiales Ruminococcaceae Ruminococcaceae_UCG-005 uncultured_organism 0.725	6.02E-05+-5.73E-03	1.19E-03+-5.44E-03	7.55E-04+-5.77E-03
Bacteroidetes Flavobacteriia Flavobacteriales Flavobacteriaceae uncultured gut_metagenome 0.064	9.80E-05+-9.10E-04	-2.91E-05+-1.95E-04	-8.90E-05+-4.92E-04
Firmicutes Clostridia Clostridiales Ruminococcaceae Ruminococcaceae_UCG-005 uncultured_organism 0.307	1.11E-05+-7.87E-04	-1.09E-05+-4.55E-04	1.98E-04+-1.91E-03
Alistipes sp. 0.053.1	-9.75E-05+-1.09E-03	5.04E-05+-2.56E-04	4.35E-06+-5.90E-05
Bacteroidetes Bacteroidia Bacteroidales Porphyromonadaceae uncultured gut_metagenome 0.104	6.84E-05+-5.43E-04	-5.54E-07+-1.20E-04	-4.93E-05+-1.92E-04
Bacteroidetes Flavobacteriia Flavobacteriales Flavobacteriaceae uncultured gut_metagenome 0.035	3.86E-05+-3.14E-04	0.00E+00+-0.00E+00	-8.14E-06+-6.67E-05
uncultured_Christensenellaceae_bacterium sp. 0.441	8.39E-04+-1.06E-02	1.88E-03+-1.42E-02	9.75E-04+-6.17E-03
Proteobacteria Betaproteobacteria Burkholderiales Alcaligenaceae Parasutterella Ambiguous_taxa 0.064	5.57E-05+-3.75E-04	-1.89E-06+-2.27E-05	-4.53E-05+-3.03E-04
Firmicutes Clostridia Clostridiales Ruminococcaceae 0.634	5.09E-05+-1.59E-03	1.23E-04+-1.30E-03	9.16E-05+-1.55E-03
uncultured_Clostridia_bacterium sp. 0.11	2.39E-06+-4.02E-04	2.07E-05+-4.70E-04	-2.00E-05+-1.26E-04
Parabacteroides_distasonis sp. 0.118	1.28E-05+-2.86E-04	3.36E-06+-5.42E-05	6.52E-05+-3.74E-04
Christensenellaceae_R-7_group sp. 0.078	6.22E-05+-4.72E-04	2.05E-05+-2.75E-04	-2.91E-05+-2.12E-04
Ruminococcaceae_UCG-002 sp. 0.578	1.39E-04+-1.78E-03	1.54E-04+-1.31E-03	-3.63E-04+-3.05E-03
Ruminococcaceae_UCG-002 sp. 0.136	-2.58E-05+-1.13E-03	-1.33E-05+-9.20E-04	-3.31E-05+-4.61E-04
uncultured_prokaryote sp. 0.57	4.15E-04+-3.52E-03	-1.80E-04+-2.90E-03	2.51E-04+-1.20E-03
unidentified sp. 0.439	-3.67E-04+-3.58E-03	-7.46E-05+-5.60E-03	-3.04E-05+-5.25E-03
uncultured_Clostridia_bacterium sp. 0.131	2.85E-05+-2.11E-04	2.67E-05+-1.34E-04	-2.08E-05+-1.30E-04
Blautia sp. 0.176	9.90E-06+-5.41E-04	4.39E-05+-1.08E-04	6.12E-05+-4.44E-04
Christensenellaceae_R-7_group sp. 0.059	3.13E-05+-2.80E-04	1.00E-05+-5.70E-05	7.53E-06+-2.12E-04
Ruminococcaceae_UCG-002 sp. 0.583	5.83E-04+-7.06E-03	5.58E-04+-6.89E-03	2.48E-03+-9.99E-03
unidentified sp. 0.094	-4.26E-05+-4.70E-04	-2.94E-05+-1.48E-04	9.68E-05+-4.43E-04
Bacteroidetes Bacteroidia Bacteroidales Porphyromonadaceae Odoribacter Ambiguous_taxa 0.043	3.56E-06+-1.77E-04	2.10E-07+-4.26E-05	-1.05E-05+-6.82E-05
Firmicutes Clostridia Clostridiales Lachnospiraceae [Eubacterium]_hallii_group uncultured_organism 0.128	-1.52E-05+-3.73E-04	7.74E-05+-2.70E-04	-1.59E-04+-6.50E-04
Coprococcus_3 sp. 0.064	1.87E-05+-5.77E-04	-1.74E-05+-4.45E-04	-6.65E-07+-7.69E-05
Firmicutes Clostridia Clostridiales Ruminococcaceae 0.142	-1.46E-04+-1.08E-03	-2.06E-04+-1.16E-03	-1.29E-05+-1.28E-04
Firmicutes Clostridia Clostridiales Ruminococcaceae Ruminococcaceae_UCG-005 uncultured_organism 0.152	-2.89E-05+-6.70E-04	-7.13E-05+-5.49E-04	5.05E-05+-3.32E-04
Firmicutes Clostridia Clostridiales Ruminococcaceae 0.134	-2.15E-05+-3.28E-04	2.44E-05+-7.57E-04	2.54E-05+-2.44E-04
Christensenellaceae_R-7_group sp. 0.056	2.65E-05+-1.62E-04	0.00E+00+-0.00E+00	2.19E-05+-1.41E-04
Bacteroides sp. 0.07.2	8.34E-06+-2.92E-04	4.61E-06+-5.08E-05	2.25E-05+-1.97E-04
Firmicutes Clostridia Clostridiales Ruminococcaceae 0.42	-2.87E-04+-1.93E-03	5.47E-05+-1.46E-03	-1.04E-04+-2.17E-03
Firmicutes Clostridia Clostridiales Lachnospiraceae 0.209	-5.13E-04+-5.13E-03	1.63E-05+-1.40E-03	9.21E-04+-3.37E-03
Ruminococcaceae_UCG-014 sp. 0.099	6.94E-05+-8.65E-04	2.97E-05+-1.72E-04	1.53E-04+-6.62E-04
Ruminiclostridium_5 sp. 0.15	4.09E-05+-3.75E-04	1.47E-05+-1.41E-04	1.18E-04+-4.43E-04
Firmicutes Clostridia Clostridiales Ruminococcaceae Ruminococcaceae_UCG-005 uncultured_organism 0.214	1.46E-05+-5.77E-04	4.24E-05+-2.39E-04	1.24E-04+-1.13E-03
[Eubacterium]_coprostanoligenes_group sp. 0.115	2.16E-05+-1.47E-04	1.58E-06+-7.02E-05	-2.71E-05+-2.70E-04
Firmicutes Clostridia Clostridiales Ruminococcaceae 0.35	-2.60E-05+-4.59E-04	6.28E-05+-4.26E-04	6.31E-06+-5.48E-04
Firmicutes Clostridia Clostridiales Family_XIII 0.029	1.13E-05+-9.00E-05	2.47E-06+-3.16E-05	-1.18E-05+-8.58E-05
Firmicutes Clostridia Clostridiales Peptostreptococcaceae 0.158.1	3.31E-05+-2.32E-04	-2.04E-05+-2.87E-04	1.61E-05+-2.58E-04
Firmicutes Clostridia Clostridiales Lachnospiraceae [Eubacterium]_hallii_group uncultured_organism 0.168	5.86E-05+-4.56E-04	5.07E-05+-2.19E-04	-3.88E-05+-4.00E-04
Firmicutes Clostridia Clostridiales Ruminococcaceae Ruminococcaceae_UCG-002 Ambiguous_taxa 0.238	2.17E-05+-7.93E-04	8.26E-05+-9.16E-04	1.09E-04+-1.46E-03
uncultured_Firmicutes_bacterium sp. 0.043	-4.72E-05+-4.56E-04	3.89E-05+-9.90E-04	1.03E-05+-3.81E-05
Firmicutes Clostridia Clostridiales Ruminococcaceae Ruminococcaceae_UCG-003 Ambiguous_taxa 0.075	2.49E-05+-1.47E-04	-3.30E-06+-3.77E-05	-1.02E-05+-6.76E-05
Oscillibacter sp. 0.19	-1.88E-05+-3.06E-04	6.68E-05+-2.79E-04	-3.24E-05+-1.87E-04
Christensenellaceae_R-7_group sp. 0.083	1.60E-05+-8.99E-05	1.03E-05+-5.31E-05	3.87E-05+-1.75E-04
Ruminococcaceae_UCG-002 sp. 0.061	-1.08E-05+-3.87E-04	-2.01E-07+-4.30E-05	3.37E-05+-2.60E-04
Firmicutes Clostridia Clostridiales Lachnospiraceae 0.126	4.52E-06+-1.57E-04	5.93E-05+-3.97E-04	8.80E-05+-8.01E-04
Clostridium_sensu_stricto_1 sp. 0.134	4.70E-05+-3.46E-04	-2.20E-05+-1.62E-04	6.50E-05+-3.20E-04
Ruminococcaceae_UCG-014 sp. 0.045	1.16E-05+-1.27E-04	7.88E-06+-4.84E-05	3.11E-05+-1.34E-04
Firmicutes Clostridia Clostridiales Ruminococcaceae 0.067	-5.75E-07+-1.36E-04	7.60E-06+-4.59E-05	4.19E-05+-1.87E-04
Ruminococcaceae_UCG-014 sp. 0.211	3.00E-04+-5.83E-03	-1.02E-03+-5.43E-03	1.30E-04+-5.96E-03
Parabacteroides_distasonis sp. 0.102	2.37E-07+-1.47E-04	6.13E-07+-1.02E-04	8.37E-06+-1.65E-04
Ruminococcaceae_UCG-003 sp. 0.214	-5.30E-05+-5.97E-04	1.47E-04+-6.08E-04	-5.23E-05+-5.89E-04
Roseburia sp. 0.051	-1.43E-05+-1.91E-04	2.93E-05+-1.22E-04	1.55E-05+-9.22E-05
[Eubacterium]_coprostanoligenes_group sp. 0.053	8.52E-06+-6.87E-05	6.70E-06+-2.81E-05	9.82E-06+-8.54E-05
Firmicutes Clostridia Clostridiales Lachnospiraceae Anaerostipes Ambiguous_taxa 0.275	-2.82E-04+-3.20E-03	3.13E-04+-2.53E-03	-4.00E-04+-1.93E-03
Lachnospira sp. 0.15	1.79E-05+-2.86E-04	2.28E-06+-6.26E-05	1.22E-05+-4.83E-04
Firmicutes Clostridia Clostridiales Lachnospiraceae [Eubacterium]_ventriosum_group Ambiguous_taxa 0.11	2.00E-05+-8.90E-05	2.09E-05+-1.32E-04	-2.31E-05+-1.17E-04
uncultured_Clostridia_bacterium sp. 0.024	2.78E-06+-4.68E-05	-2.90E-06+-1.95E-05	-2.01E-06+-1.30E-05
Firmicutes Clostridia Clostridiales Lachnospiraceae 0.206.1	-1.71E-04+-1.08E-03	-9.79E-05+-5.99E-04	2.27E-04+-2.47E-03
Ruminococcaceae_NK4A214_group sp. 0.029	1.69E-05+-1.89E-04	4.55E-06+-3.05E-05	-4.38E-05+-2.84E-04
Firmicutes Clostridia Clostridiales Family_XIII 0.131.1	9.28E-06+-1.09E-04	1.20E-05+-4.65E-05	-3.32E-06+-9.80E-05
Dorea sp. 0.195	-7.55E-05+-4.95E-04	6.50E-07+-1.66E-04	1.13E-05+-6.78E-04
Firmicutes Clostridia Clostridiales Ruminococcaceae 0.051	6.13E-07+-1.65E-04	6.98E-06+-8.42E-05	8.00E-06+-1.76E-04
Alistipes sp. 0.318	3.60E-05+-7.70E-04	1.14E-04+-6.76E-04	-1.25E-04+-1.35E-03
Firmicutes Clostridia Clostridiales Ruminococcaceae Anaerotruncus uncultured_organism 0.102	-1.08E-05+-1.10E-04	-1.31E-05+-6.96E-05	4.04E-05+-4.53E-04
Firmicutes Clostridia Clostridiales Lachnospiraceae 0.126.1	1.12E-05+-1.58E-04	-4.02E-06+-1.23E-04	3.83E-05+-3.24E-04
Actinobacteria Coriobacteriia Coriobacteriales Coriobacteriaceae uncultured Ambiguous_taxa 0.086	-5.62E-06+-7.86E-05	9.80E-06+-3.83E-05	1.38E-05+-9.02E-05
Bacteroides sp. 0.032.3	-4.22E-05+-2.63E-04	-7.01E-06+-4.70E-05	8.16E-06+-4.96E-05
Firmicutes Clostridia Clostridiales Family_XIII 0.059	4.60E-06+-4.60E-05	2.54E-06+-4.19E-05	-1.73E-05+-9.51E-05
Butyricimonas sp. 0.126	-7.99E-06+-1.03E-04	-2.15E-05+-1.33E-04	9.24E-06+-5.73E-05
Firmicutes Clostridia Clostridiales Lachnospiraceae 0.281	8.03E-05+-1.00E-03	-4.06E-05+-6.31E-04	1.74E-05+-1.57E-03
Firmicutes Clostridia Clostridiales Lachnospiraceae 0.059.1	6.80E-06+-1.25E-04	8.60E-06+-5.43E-05	2.20E-05+-9.82E-05
Bilophila sp. 0.056	9.21E-07+-8.14E-05	0.00E+00+-0.00E+00	-4.28E-06+-7.18E-05
Christensenella_sp._Marseille-P2438 sp. 0.166	-1.55E-05+-1.64E-04	6.31E-06+-5.58E-05	2.62E-05+-1.56E-04
Firmicutes Clostridia Clostridiales Lachnospiraceae 0.388	2.03E-04+-1.76E-03	1.30E-04+-5.26E-04	2.06E-04+-1.11E-03
Firmicutes Clostridia Clostridiales Ruminococcaceae 0.123	-1.12E-05+-1.75E-04	4.06E-05+-1.45E-04	4.89E-05+-1.52E-04
Firmicutes Clostridia Clostridiales Lachnospiraceae 0.102	1.08E-04+-1.67E-03	6.99E-06+-1.16E-03	1.32E-04+-4.15E-04
Parabacteroides_distasonis sp. 0.174	-1.67E-05+-3.42E-04	-2.70E-06+-2.30E-04	-1.29E-04+-1.13E-03
Firmicutes Clostridia Clostridiales Family_XIII 0.102	3.63E-07+-5.45E-05	-3.69E-07+-2.94E-05	1.11E-05+-6.62E-05
Streptococcus sp. 0.056	1.63E-05+-1.19E-04	1.10E-05+-5.40E-05	-1.11E-06+-1.35E-05
Actinobacteria Coriobacteriia Coriobacteriales Coriobacteriaceae uncultured Ambiguous_taxa 0.094	-1.66E-06+-8.57E-05	1.46E-05+-7.44E-05	1.30E-05+-8.97E-05
Firmicutes Clostridia Clostridiales Lachnospiraceae 0.061	-6.77E-06+-1.28E-04	3.20E-05+-1.52E-04	-1.82E-05+-1.41E-04
Firmicutes Clostridia Clostridiales Ruminococcaceae 0.104.3	-5.33E-06+-1.09E-04	2.21E-05+-1.04E-04	4.82E-05+-3.28E-04
Clostridium_sensu_stricto_1 sp. 0.094	-3.30E-05+-3.08E-04	-1.65E-06+-3.14E-05	2.85E-05+-1.59E-04
Actinobacteria Coriobacteriia Coriobacteriales Coriobacteriaceae uncultured Ambiguous_taxa 0.118	1.51E-05+-2.22E-04	1.09E-05+-1.35E-04	5.80E-05+-4.28E-04
Firmicutes Clostridia Clostridiales Ruminococcaceae 0.037	6.99E-06+-3.82E-05	-4.76E-06+-2.70E-05	4.31E-06+-3.24E-05
Hungatella sp. 0.067	-7.20E-06+-6.45E-05	-8.88E-07+-2.03E-05	5.16E-05+-3.67E-04
Firmicutes Clostridia Clostridiales Lachnospiraceae 0.091.3	-2.51E-06+-8.37E-05	5.64E-06+-1.43E-04	-8.44E-07+-7.77E-05
Actinobacteria Coriobacteriia Coriobacteriales Coriobacteriaceae Gordonibacter Ambiguous_taxa 0.083	7.93E-06+-7.63E-05	-4.11E-06+-7.90E-05	7.71E-06+-7.60E-05
Firmicutes Clostridia Clostridiales Ruminococcaceae 0.23	8.68E-06+-2.20E-04	4.04E-05+-3.86E-04	6.47E-04+-2.52E-03
Firmicutes Clostridia Clostridiales Ruminococcaceae 0.118	2.32E-05+-1.53E-04	1.60E-05+-7.43E-05	-1.82E-05+-9.81E-05
Firmicutes Clostridia Clostridiales Ruminococcaceae 0.019.1	1.99E-06+-2.79E-05	-4.94E-06+-2.71E-05	-2.18E-06+-1.41E-05
Firmicutes Clostridia Clostridiales Lachnospiraceae 0.037.2	7.44E-06+-4.88E-05	1.21E-06+-8.12E-06	-6.65E-07+-4.36E-05
Firmicutes Clostridia Clostridiales Ruminococcaceae 0.222	8.27E-06+-7.32E-05	-8.65E-06+-6.62E-05	7.69E-06+-7.57E-05
Firmicutes Clostridia Clostridiales Lachnospiraceae 0.032.1	5.22E-06+-3.88E-05	1.53E-06+-4.09E-05	0.00E+00+-0.00E+00
Firmicutes Clostridia Clostridiales Ruminococcaceae 0.112.1	-2.97E-06+-1.24E-04	-5.80E-06+-5.38E-05	-8.60E-06+-1.31E-04
Firmicutes Clostridia Clostridiales Lachnospiraceae Eisenbergiella Ambiguous_taxa 0.075	1.05E-05+-6.46E-05	5.95E-07+-5.41E-05	-2.79E-05+-2.06E-04
Parabacteroides_distasonis sp. 0.024	-2.73E-06+-6.70E-05	0.00E+00+-0.00E+00	2.04E-07+-2.84E-05
Firmicutes Clostridia Clostridiales Ruminococcaceae Candidatus_Soleaferrea Ambiguous_taxa 0.061	2.54E-06+-3.75E-05	1.37E-06+-4.86E-05	-1.12E-05+-1.02E-04
Firmicutes Clostridia Clostridiales Lachnospiraceae 0.152.1	-1.57E-05+-1.25E-04	1.51E-05+-1.29E-04	-2.78E-05+-3.08E-04
Ruminococcaceae_UCG-002 sp. 0.222	-3.82E-05+-1.08E-03	-1.53E-04+-1.25E-03	3.04E-04+-1.64E-03
metagenome sp. 0.281	1.63E-05+-4.35E-04	-1.02E-04+-3.85E-04	4.11E-05+-6.69E-04
Firmicutes Clostridia Clostridiales Lachnospiraceae Coprococcus_1 uncultured_organism 0.048	5.24E-06+-1.21E-04	-2.51E-05+-1.61E-04	-4.54E-06+-4.81E-05
Firmicutes Clostridia Clostridiales Ruminococcaceae 0.035.1	6.82E-06+-5.83E-05	5.64E-06+-5.46E-05	-1.32E-06+-2.41E-05
[Eubacterium]_fissicatena_group sp. 0.094	-7.63E-06+-5.82E-05	-3.09E-05+-1.14E-04	1.02E-05+-8.92E-05
Firmicutes Clostridia Clostridiales Lachnospiraceae Shuttleworthia Ambiguous_taxa 0.024	4.01E-06+-3.18E-05	4.74E-07+-1.44E-05	-4.75E-06+-3.22E-05
Firmicutes Clostridia Clostridiales Ruminococcaceae 0.094	-3.58E-06+-8.84E-05	-1.06E-05+-3.47E-05	1.64E-07+-5.02E-05
Firmicutes Clostridia Clostridiales Ruminococcaceae 0.061	9.14E-06+-8.18E-05	-3.87E-06+-4.25E-05	-3.39E-06+-2.20E-05
Firmicutes Clostridia Clostridiales Ruminococcaceae 0.04	-1.01E-06+-3.41E-05	-1.43E-05+-8.58E-05	1.95E-06+-4.10E-05
Firmicutes Clostridia Clostridiales Ruminococcaceae 0.139.1	2.46E-05+-1.27E-04	3.97E-07+-1.54E-04	6.83E-05+-3.04E-04
uncultured_bacterium sp. 0.07	-7.94E-06+-7.31E-05	-2.67E-06+-1.71E-05	-3.09E-06+-4.39E-05
Firmicutes Clostridia Clostridiales Ruminococcaceae Ruminococcaceae_UCG-009 Ambiguous_taxa 0.045	2.28E-06+-3.31E-05	5.61E-06+-5.16E-05	-3.08E-05+-1.57E-04
Firmicutes Clostridia Clostridiales Lachnospiraceae 0.316	-1.49E-05+-2.07E-04	-7.06E-05+-3.21E-04	-2.21E-05+-1.73E-04
Firmicutes Clostridia Clostridiales Lachnospiraceae 0.115.1	-3.34E-06+-8.20E-05	-1.22E-06+-1.34E-04	1.62E-05+-8.42E-05
Firmicutes Clostridia Clostridiales Lachnospiraceae 0.131.1	-1.84E-06+-9.71E-05	-6.70E-06+-9.07E-05	1.46E-06+-3.36E-05
Actinobacteria Coriobacteriia Coriobacteriales Coriobacteriaceae 0.048	4.81E-07+-3.19E-05	1.20E-06+-2.33E-05	4.84E-06+-3.61E-05
Firmicutes Erysipelotrichia Erysipelotrichales Erysipelotrichaceae Erysipelotrichaceae_UCG-003 uncultured_organism 0.061	3.93E-06+-7.03E-05	-4.07E-06+-1.97E-05	-4.51E-06+-1.27E-04
uncultured_Clostridiales_bacterium sp. 0.056	2.10E-06+-4.56E-05	-5.57E-06+-3.26E-05	0.00E+00+-0.00E+00
Bacteroides sp. 0.029.2	2.21E-06+-8.03E-05	-1.24E-07+-4.43E-05	-8.48E-07+-3.81E-05
Firmicutes Clostridia Clostridiales Family_XIII 0.037	7.53E-06+-4.78E-05	6.38E-06+-3.03E-05	-1.59E-05+-1.01E-04
Veillonella sp. 0.061.1	-4.85E-05+-4.71E-04	1.66E-06+-3.03E-05	-4.44E-06+-1.65E-05
Firmicutes Clostridia Clostridiales Eubacteriaceae Anaerofustis Ambiguous_taxa 0.024	7.74E-06+-6.10E-05	-3.07E-06+-1.75E-05	-3.35E-06+-2.17E-05
Firmicutes Clostridia Clostridiales Ruminococcaceae 0.193	1.58E-05+-1.03E-04	-1.23E-05+-1.13E-04	1.49E-05+-9.89E-05
Firmicutes Clostridia Clostridiales Lachnospiraceae 0.043.4	-2.87E-06+-7.88E-05	-1.19E-05+-1.06E-04	1.29E-06+-3.39E-05
Firmicutes Clostridia Clostridiales Family_XIII 0.037.1	5.18E-06+-2.71E-05	-1.10E-05+-4.46E-05	1.70E-06+-1.10E-05
Parabacteroides_distasonis sp. 0.083	9.11E-06+-9.32E-05	2.83E-05+-1.84E-04	-2.69E-06+-1.07E-04
Alistipes_sp._AL-1 sp. 0.061	8.42E-06+-7.98E-05	3.34E-06+-3.82E-05	1.78E-06+-9.68E-05
Firmicutes Clostridia Clostridiales Ruminococcaceae 0.508	1.06E-05+-1.51E-03	3.09E-05+-1.28E-03	5.60E-04+-2.11E-03
Bacteroidetes Bacteroidia Bacteroidales Porphyromonadaceae Barnesiella Ambiguous_taxa 0.037	3.09E-06+-7.31E-05	0.00E+00+-0.00E+00	5.42E-05+-2.31E-04
Firmicutes Clostridia Clostridiales Ruminococcaceae Ruminiclostridium_5 Ambiguous_taxa 0.053.1	-2.40E-06+-8.03E-05	-1.60E-06+-2.27E-05	3.42E-05+-1.58E-04
Actinobacteria Coriobacteriia Coriobacteriales Coriobacteriaceae Gordonibacter Ambiguous_taxa 0.035	2.57E-06+-2.33E-05	-5.83E-06+-3.47E-05	-6.48E-06+-2.99E-05
Firmicutes Clostridia Clostridiales Ruminococcaceae 0.155	1.81E-05+-1.35E-04	7.45E-05+-2.50E-04	3.17E-05+-9.42E-05
Firmicutes Clostridia Clostridiales Lachnospiraceae 0.032.2	9.62E-07+-1.46E-04	-1.27E-05+-1.05E-04	-4.67E-06+-4.48E-05
Firmicutes Clostridia Clostridiales Ruminococcaceae 0.195	2.55E-06+-2.46E-04	3.26E-05+-1.88E-04	-2.64E-05+-4.69E-04
Firmicutes Clostridia Clostridiales Lachnospiraceae 0.107	-1.98E-06+-1.32E-04	2.51E-05+-1.01E-04	9.32E-06+-1.03E-04
Intestinimonas sp. 0.168	9.56E-06+-1.14E-04	5.35E-06+-1.13E-04	-5.43E-06+-1.68E-04
Actinobacteria Coriobacteriia Coriobacteriales Coriobacteriaceae Eggerthella Ambiguous_taxa 0.027	-1.28E-06+-2.65E-05	-3.10E-06+-1.37E-05	-4.60E-06+-2.98E-05
Firmicutes Clostridia Clostridiales Ruminococcaceae 0.102	8.43E-06+-2.09E-04	-2.02E-05+-1.74E-04	-1.82E-05+-1.65E-04
Firmicutes Clostridia Clostridiales Ruminococcaceae uncultured Ruminococcus_sp._16442 0.04	5.61E-05+-4.37E-04	-5.44E-06+-3.77E-05	9.39E-06+-3.88E-04
Firmicutes Clostridia Clostridiales Lachnospiraceae 0.029.3	-1.13E-06+-2.49E-05	-3.64E-06+-3.35E-05	-5.91E-06+-4.58E-05
Firmicutes Clostridia Clostridiales Lachnospiraceae Fusicatenibacter Ambiguous_taxa 0.219	1.02E-04+-1.27E-03	-5.14E-05+-1.72E-03	-3.83E-04+-1.53E-03
Ruminococcaceae_UCG-014 sp. 0.072	-9.20E-06+-3.14E-04	7.21E-06+-5.07E-05	1.87E-04+-6.12E-04
[Eubacterium]_coprostanoligenes_group sp. 0.382	2.80E-04+-2.08E-03	2.38E-04+-6.77E-04	7.21E-05+-1.04E-03
Bacteroidetes Bacteroidia Bacteroidales Porphyromonadaceae uncultured gut_metagenome 0.029	2.77E-06+-5.01E-05	1.68E-06+-1.71E-05	3.15E-05+-2.46E-04
Firmicutes Clostridia Clostridiales Lachnospiraceae Anaerostipes Ambiguous_taxa 0.059	8.47E-05+-9.24E-04	2.84E-05+-2.07E-04	-5.96E-05+-4.86E-04
unidentified sp. 0.029.1	1.22E-05+-1.13E-04	1.91E-05+-1.91E-04	-6.93E-07+-2.59E-05
uncultured_Clostridia_bacterium sp. 0.027	-3.28E-06+-4.54E-05	2.05E-06+-1.38E-05	-3.01E-06+-1.95E-05
Firmicutes Clostridia Clostridiales Ruminococcaceae 0.353	-3.67E-05+-2.92E-04	5.25E-05+-3.31E-04	1.47E-04+-6.05E-04
uncultured_prokaryote sp. 0.083	-4.82E-05+-2.66E-04	-1.02E-05+-5.83E-05	-3.03E-05+-4.23E-04
Firmicutes Clostridia Clostridiales Ruminococcaceae 0.059	-4.39E-06+-7.61E-05	1.37E-05+-6.71E-05	6.88E-06+-9.14E-05
Lachnospiraceae_UCG-010 sp. 0.078	2.60E-05+-2.57E-04	4.99E-07+-7.50E-05	-9.29E-05+-5.73E-04
Ruminococcaceae_UCG-002 sp. 0.139	-2.61E-05+-2.26E-04	2.49E-06+-1.73E-04	7.55E-06+-5.70E-04
Actinobacteria Coriobacteriia Coriobacteriales Coriobacteriaceae Gordonibacter Ambiguous_taxa 0.182	3.07E-05+-2.36E-04	-8.50E-06+-9.63E-05	2.75E-05+-1.68E-04
Firmicutes Clostridia Clostridiales Lachnospiraceae 0.155	3.42E-05+-2.12E-04	2.23E-06+-1.53E-04	1.42E-05+-1.28E-04
Firmicutes Clostridia Clostridiales Ruminococcaceae Ruminiclostridium_5 Ambiguous_taxa 0.404	-8.26E-06+-1.06E-03	-1.67E-04+-1.64E-03	1.51E-04+-7.11E-04
Firmicutes Clostridia Clostridiales Ruminococcaceae Ruminiclostridium_6 Ambiguous_taxa 0.134	-8.62E-08+-2.73E-04	-1.26E-05+-3.78E-04	5.59E-05+-2.65E-04
uncultured_prokaryote sp. 0.441	3.68E-04+-2.91E-03	-4.36E-04+-1.71E-03	-2.44E-04+-2.85E-03
Blautia sp. 0.032.1	-1.30E-06+-2.72E-05	-1.57E-05+-1.22E-04	-9.79E-07+-3.70E-05
Firmicutes Clostridia Clostridiales Ruminococcaceae 0.334.1	-3.19E-06+-4.30E-04	-1.91E-05+-5.04E-04	3.83E-06+-6.24E-04
Firmicutes Clostridia Clostridiales Ruminococcaceae Ruminococcaceae_NK4A214_group uncultured_organism 0.126	-1.24E-04+-5.20E-04	-1.17E-05+-2.72E-04	1.71E-04+-9.01E-04
uncultured_prokaryote sp. 0.115	9.47E-06+-4.47E-04	1.92E-05+-2.28E-04	-3.36E-06+-4.40E-04
Christensenellaceae_R-7_group sp. 0.056.1	6.21E-06+-5.34E-05	3.34E-05+-1.70E-04	5.37E-06+-4.40E-05
Alistipes sp. 0.07	-2.01E-05+-9.84E-05	2.58E-05+-1.00E-04	-1.23E-05+-1.00E-04
uncultured_Christensenellaceae_bacterium sp. 0.024	-3.85E-07+-1.58E-05	0.00E+00+-0.00E+00	9.39E-06+-6.89E-05
Proteobacteria Gammaproteobacteria Pasteurellales Pasteurellaceae 0.096	1.03E-05+-1.92E-04	1.37E-06+-9.39E-05	-1.19E-05+-8.02E-05
uncultured_Clostridia_bacterium sp. 0.024.1	-2.35E-06+-1.74E-05	1.37E-06+-9.18E-06	-3.26E-06+-1.60E-05
Actinobacteria Coriobacteriia Coriobacteriales Coriobacteriaceae Gordonibacter Ambiguous_taxa 0.043	-3.98E-06+-2.80E-05	8.81E-07+-1.22E-05	8.33E-06+-2.85E-05
uncultured_bacterium sp. 0.203	3.95E-05+-4.50E-04	-6.34E-05+-1.68E-04	9.06E-06+-1.82E-04
Coprococcus_1 sp. 0.056	-3.71E-06+-5.48E-05	-5.39E-06+-5.13E-05	1.20E-05+-2.38E-04
Ruminococcaceae_NK4A214_group sp. 0.032	-1.35E-05+-1.04E-04	-9.74E-06+-8.24E-05	-1.54E-06+-5.77E-05
Firmicutes Clostridia Clostridiales Lachnospiraceae Marvinbryantia Ambiguous_taxa 0.045	-3.54E-06+-4.82E-05	5.82E-06+-2.73E-05	-6.46E-06+-4.29E-05
Firmicutes Clostridia Clostridiales Ruminococcaceae Flavonifractor Ambiguous_taxa 0.118	-2.87E-05+-1.92E-04	2.54E-05+-1.37E-04	6.37E-05+-2.77E-04
Firmicutes Clostridia Clostridiales Peptostreptococcaceae Peptostreptococcus Ambiguous_taxa 0.037	1.28E-05+-6.83E-05	1.02E-06+-1.87E-05	-7.35E-06+-2.71E-05
Firmicutes Clostridia Clostridiales Lachnospiraceae [Eubacterium]_hallii_group uncultured_organism 0.037	-6.47E-06+-5.23E-05	0.00E+00+-0.00E+00	2.05E-05+-1.44E-04
Parabacteroides_distasonis sp. 0.056	-1.78E-06+-4.81E-05	-1.31E-05+-1.04E-04	1.31E-05+-6.32E-05
Firmicutes Clostridia Clostridiales Lachnospiraceae 0.067.1	-1.16E-05+-1.07E-04	3.84E-06+-2.35E-05	1.18E-05+-7.46E-05
Firmicutes Clostridia Clostridiales Family_XI Finegoldia Ambiguous_taxa 0.102	1.04E-05+-5.68E-05	-8.33E-06+-5.04E-05	3.99E-07+-9.01E-05
Firmicutes Clostridia Clostridiales Family_XIII 0.102.1	6.54E-06+-1.09E-04	-2.39E-05+-1.20E-04	1.46E-05+-1.38E-04
Firmicutes Clostridia Clostridiales Ruminococcaceae 0.377	1.26E-04+-1.53E-03	-2.77E-05+-1.55E-03	3.87E-04+-2.05E-03
uncultured_prokaryote sp. 0.099	1.01E-05+-3.24E-04	4.12E-05+-1.88E-04	2.01E-05+-1.08E-04
Firmicutes Clostridia Clostridiales Lachnospiraceae 0.104.2	-3.58E-06+-3.80E-05	4.22E-07+-7.16E-05	1.08E-06+-4.39E-05
Firmicutes Clostridia Clostridiales Family_XIII 0.118	7.68E-06+-7.82E-05	-3.05E-06+-6.38E-05	-1.33E-05+-7.51E-05
Firmicutes Clostridia Clostridiales Ruminococcaceae Ruminiclostridium_6 Ambiguous_taxa 0.051	-3.91E-06+-5.39E-05	8.86E-06+-7.34E-05	-2.48E-05+-1.28E-04
Firmicutes Clostridia Clostridiales Ruminococcaceae 0.088.1	1.16E-05+-1.27E-04	1.81E-07+-5.71E-05	7.25E-06+-1.29E-04
Oscillibacter sp. 0.075	-1.42E-05+-1.03E-04	8.26E-06+-6.24E-05	-8.05E-06+-1.08E-04
Firmicutes Clostridia Clostridiales Lachnospiraceae Shuttleworthia Ambiguous_taxa 0.032	-1.80E-06+-1.49E-05	6.26E-06+-2.39E-05	-3.06E-06+-5.08E-05
Veillonella sp. 0.067	6.15E-06+-2.88E-05	-7.65E-06+-7.71E-05	9.84E-06+-5.12E-05
Firmicutes Clostridia Clostridiales Ruminococcaceae 0.048.1	-5.40E-06+-2.74E-05	-2.16E-07+-6.13E-05	9.46E-06+-4.15E-05
Firmicutes Clostridia Clostridiales Lachnospiraceae 0.027.5	-3.00E-06+-2.30E-05	-1.11E-06+-7.46E-06	-2.67E-06+-1.73E-05
Firmicutes Clostridia Clostridiales Lachnospiraceae Shuttleworthia Ambiguous_taxa 0.019	-2.56E-06+-1.64E-05	0.00E+00+-0.00E+00	-1.00E-05+-4.54E-05
Intestinimonas sp. 0.075	2.57E-06+-3.67E-05	-4.89E-06+-6.25E-05	2.31E-07+-5.45E-05
Bifidobacterium sp. 0.051	-3.03E-05+-2.98E-04	3.43E-06+-1.98E-05	-8.45E-06+-3.91E-05
Firmicutes Clostridia Clostridiales Ruminococcaceae 0.037.1	6.92E-06+-4.03E-05	-2.13E-05+-1.21E-04	-7.32E-06+-8.23E-05
Firmicutes Clostridia Clostridiales Lachnospiraceae 0.417	-5.10E-05+-4.22E-04	8.62E-06+-6.42E-04	-1.61E-04+-4.13E-04
Firmicutes Clostridia Clostridiales Ruminococcaceae 0.07	-5.75E-06+-3.81E-05	-6.26E-06+-3.22E-05	-4.50E-06+-4.68E-05
Firmicutes Clostridia Clostridiales Ruminococcaceae 0.112.2	8.90E-06+-6.53E-05	-4.29E-07+-4.15E-05	-1.43E-05+-9.74E-05
Firmicutes Clostridia Clostridiales Family_XIII 0.168	1.41E-05+-1.30E-04	-2.80E-05+-8.70E-05	-3.53E-06+-1.35E-04
uncultured_Clostridiales_bacterium sp. 0.021	-4.99E-07+-1.33E-05	-2.11E-05+-1.43E-04	-3.84E-06+-2.49E-05
Prevotella_9 sp. 0.027	1.50E-04+-1.46E-03	0.00E+00+-0.00E+00	-3.63E-04+-2.56E-03
Firmicutes Clostridia Clostridiales Ruminococcaceae 0.04.1	7.83E-07+-2.79E-05	-3.78E-07+-2.06E-05	-5.07E-06+-2.57E-05
Firmicutes Clostridia Clostridiales Lachnospiraceae Lachnospiraceae_UCG-004 Ambiguous_taxa 0.182	-2.73E-05+-1.18E-04	2.68E-05+-1.30E-04	1.83E-05+-2.73E-04
Firmicutes Clostridia Clostridiales Lachnospiraceae 0.051	4.80E-05+-4.59E-04	7.42E-06+-5.37E-05	1.43E-05+-6.45E-05
Firmicutes Clostridia Clostridiales Ruminococcaceae 0.024.1	-3.53E-06+-2.09E-05	6.54E-07+-2.65E-05	6.98E-06+-4.52E-05
Firmicutes Clostridia Clostridiales Peptostreptococcaceae 0.321	7.38E-05+-1.32E-03	-2.34E-04+-1.49E-03	-2.19E-04+-7.57E-04
Firmicutes Clostridia Clostridiales Lachnospiraceae 0.027.6	2.91E-06+-2.63E-05	1.23E-06+-8.28E-06	-1.28E-06+-8.26E-06
Firmicutes Clostridia Clostridiales Lachnospiraceae 0.283	8.11E-05+-5.55E-04	-5.86E-05+-3.05E-04	9.60E-05+-4.29E-04
Firmicutes Clostridia Clostridiales Lachnospiraceae 0.045.4	-2.33E-05+-1.95E-04	-1.16E-05+-7.96E-05	-1.68E-05+-9.48E-05
Firmicutes Clostridia Clostridiales Family_XIII 0.035	7.01E-07+-3.17E-05	-8.08E-07+-5.42E-06	-3.91E-07+-1.32E-05
Streptococcus_anginosus_subsp._anginosus sp. 0.08	5.20E-06+-8.01E-05	-3.41E-06+-3.02E-05	1.16E-05+-7.18E-05
Firmicutes Clostridia Clostridiales Lachnospiraceae 0.107.1	-2.58E-06+-7.91E-05	-1.67E-05+-6.71E-05	4.54E-05+-2.55E-04
Firmicutes Clostridia Clostridiales Ruminococcaceae uncultured human_gut_metagenome 0.096	1.14E-05+-2.08E-04	2.98E-05+-1.45E-04	2.22E-05+-3.49E-04
Ruminococcaceae_UCG-007 sp. 0.021	-1.84E-07+-1.14E-05	-8.62E-06+-4.49E-05	0.00E+00+-0.00E+00
Veillonella sp. 0.035.1	-9.40E-07+-6.55E-06	-1.97E-06+-2.42E-05	-7.85E-06+-3.24E-05
Firmicutes Clostridia Clostridiales Ruminococcaceae Candidatus_Soleaferrea Ambiguous_taxa 0.078	-2.76E-06+-3.71E-05	1.38E-06+-3.46E-05	-6.42E-07+-4.68E-05
Firmicutes Clostridia Clostridiales Lachnospiraceae 0.043.5	5.53E-06+-4.55E-05	-1.60E-06+-2.11E-05	1.94E-06+-3.35E-05
Firmicutes Clostridia Clostridiales Christensenellaceae uncultured 0.037	-7.46E-06+-9.21E-05	1.26E-05+-6.04E-05	-1.75E-05+-8.62E-05
Firmicutes Clostridia Clostridiales Ruminococcaceae 0.027	-4.35E-06+-3.07E-05	-4.79E-06+-2.05E-05	-2.29E-06+-1.04E-05
Oscillospira sp. 0.032	-5.62E-06+-3.07E-05	6.84E-07+-4.59E-06	1.17E-05+-7.14E-05
Firmicutes Clostridia Clostridiales Ruminococcaceae 0.086	-9.74E-06+-6.29E-05	2.48E-05+-9.10E-05	-1.99E-05+-7.94E-05
Firmicutes Clostridia Clostridiales Ruminococcaceae 0.227.1	4.13E-06+-1.67E-04	1.55E-06+-1.54E-04	-7.91E-06+-2.20E-04
Firmicutes Clostridia Clostridiales Lachnospiraceae 0.08.1	-2.03E-05+-1.42E-04	1.59E-05+-1.07E-04	1.03E-05+-6.43E-05
Firmicutes Clostridia Clostridiales Ruminococcaceae 0.045	6.31E-07+-3.18E-05	-2.92E-06+-3.12E-05	7.11E-06+-3.95E-05
uncultured_prokaryote sp. 0.064	-2.38E-05+-1.63E-04	-3.75E-06+-3.21E-05	-5.80E-05+-2.69E-04
Firmicutes Clostridia Clostridiales Ruminococcaceae Ruminococcaceae_UCG-005 uncultured_organism 0.243	-2.67E-05+-3.16E-04	3.47E-05+-3.58E-04	3.00E-05+-2.79E-04
Firmicutes Clostridia Clostridiales Ruminococcaceae 0.107	9.29E-06+-1.22E-04	-1.00E-06+-3.24E-05	-1.79E-06+-4.75E-05
Firmicutes Clostridia Clostridiales Lachnospiraceae 0.043.6	-2.25E-05+-2.12E-04	2.96E-06+-4.50E-05	-5.22E-06+-4.50E-05
Firmicutes Clostridia Clostridiales Lachnospiraceae 0.118	-3.47E-05+-6.44E-04	-2.60E-05+-5.27E-04	1.41E-06+-2.08E-04
Oscillibacter sp. 0.059	9.67E-07+-6.45E-05	5.98E-06+-2.94E-05	2.05E-06+-1.33E-05
Firmicutes Clostridia Clostridiales Ruminococcaceae Flavonifractor Ambiguous_taxa 0.029	1.26E-06+-2.74E-05	-3.56E-06+-1.84E-05	5.67E-06+-2.58E-05
Turicibacter sp. 0.091	1.66E-05+-1.09E-04	8.42E-06+-2.96E-05	6.32E-06+-1.09E-04
Blautia sp. 0.126	-5.02E-05+-3.20E-04	-1.37E-05+-1.82E-04	1.06E-05+-9.13E-05
Firmicutes Clostridia Clostridiales Lachnospiraceae 0.126.2	2.20E-05+-3.04E-04	2.53E-05+-6.17E-04	1.75E-04+-8.03E-04
Alistipes sp. 0.12	-1.21E-05+-1.43E-04	8.16E-07+-7.54E-05	7.71E-05+-2.10E-04
Parabacteroides sp. 0.072	-3.13E-05+-1.07E-03	7.49E-06+-1.43E-04	2.61E-05+-1.90E-04
Bacteroides sp. 0.519	5.35E-05+-1.30E-03	-4.81E-04+-1.79E-03	1.76E-04+-3.95E-03
uncultured_Christensenellaceae_bacterium sp. 0.091	-2.33E-04+-1.68E-03	-3.55E-04+-1.77E-03	-1.20E-04+-6.58E-04
Bacteroides sp. 0.107	1.62E-05+-3.20E-04	1.29E-05+-2.64E-04	1.43E-04+-6.37E-04
Bacteroides sp. 0.11	-4.53E-05+-2.48E-04	-4.56E-05+-2.68E-04	1.19E-04+-5.07E-04
Phascolarctobacterium sp. 0.348	-2.47E-04+-4.71E-03	-4.67E-04+-3.07E-03	4.85E-04+-5.44E-03
Firmicutes Clostridia Clostridiales Lachnospiraceae Coprococcus_2 Ambiguous_taxa 0.227	-1.02E-04+-4.00E-03	9.21E-04+-5.45E-03	-1.21E-03+-5.03E-03
Parabacteroides_distasonis sp. 0.027	-3.68E-06+-2.98E-05	4.14E-05+-2.78E-04	2.17E-06+-1.41E-05
Parabacteroides sp. 0.029	-1.17E-05+-8.76E-05	6.66E-06+-1.36E-04	-3.91E-06+-2.53E-05
Alistipes sp. 0.07.1	9.82E-06+-1.60E-04	-2.03E-04+-1.59E-03	3.39E-05+-3.41E-04
Phascolarctobacterium sp. 0.102	-6.01E-05+-1.10E-03	1.73E-05+-2.82E-04	6.86E-05+-6.12E-04
Ruminococcus_1 sp. 0.059	1.39E-04+-8.31E-04	1.69E-05+-7.95E-05	-2.34E-05+-7.05E-04
Bacteroides sp. 0.059	-1.53E-05+-8.75E-05	1.72E-05+-1.11E-04	1.43E-05+-1.03E-04
Parabacteroides_distasonis sp. 0.083.1	-2.38E-04+-1.85E-03	1.49E-05+-5.90E-04	1.04E-04+-6.33E-04
Firmicutes Clostridia Clostridiales Ruminococcaceae Anaerotruncus uncultured_organism 0.048	7.35E-06+-6.96E-05	1.91E-06+-4.72E-05	6.83E-05+-4.31E-04
Ruminococcus_2 sp. 0.283	2.73E-04+-1.32E-02	2.57E-04+-5.53E-03	2.75E-04+-6.72E-03
Firmicutes Clostridia Clostridiales Ruminococcaceae Ruminococcus_1 uncultured_organism 0.414	-8.47E-05+-4.89E-03	-6.04E-04+-8.25E-03	2.67E-04+-5.44E-03
[Ruminococcus]_gauvreauii_group sp. 0.61	1.75E-04+-3.15E-03	-7.82E-04+-7.51E-03	-1.56E-04+-3.04E-03
Firmicutes Clostridia Clostridiales Lachnospiraceae 0.053.1	-1.98E-05+-2.85E-04	6.15E-05+-5.33E-04	1.54E-05+-9.91E-05
Firmicutes Clostridia Clostridiales Lachnospiraceae 0.385	-3.86E-06+-1.35E-03	-1.08E-04+-5.18E-04	1.85E-04+-9.12E-04
Blautia sp. 0.072	2.41E-05+-1.87E-04	2.06E-06+-3.13E-05	5.43E-05+-3.17E-04
Blautia sp. 0.198	-7.47E-05+-2.26E-03	-7.95E-05+-4.04E-04	-2.90E-04+-2.75E-03
[Eubacterium]_coprostanoligenes_group sp. 0.086	1.78E-05+-1.29E-04	-9.62E-06+-2.10E-04	1.73E-04+-1.10E-03
Collinsella_aerofaciens sp. 0.243	-2.65E-06+-4.75E-04	4.77E-05+-2.36E-04	8.76E-06+-3.28E-04
Firmicutes Clostridia Clostridiales Ruminococcaceae Ruminococcaceae_NK4A214_group uncultured_organism 0.198	-1.63E-04+-1.85E-03	1.07E-04+-1.06E-03	-4.85E-05+-1.77E-03
Firmicutes Clostridia Clostridiales Lachnospiraceae 0.086.6	-1.74E-06+-1.51E-04	-3.17E-06+-1.61E-05	2.50E-05+-8.29E-05
Firmicutes Clostridia Clostridiales Ruminococcaceae Ruminococcus_1 uncultured_organism 0.045	-4.17E-06+-6.65E-05	2.31E-06+-2.45E-05	-2.04E-06+-2.90E-05
Blautia_obeum sp. 0.206	-1.10E-04+-6.19E-04	2.03E-04+-7.62E-04	-5.60E-05+-6.60E-04
Firmicutes Clostridia Clostridiales Lachnospiraceae 0.126.3	-9.93E-05+-8.39E-04	6.01E-05+-4.67E-04	-5.62E-05+-2.20E-04
Firmicutes Clostridia Clostridiales Ruminococcaceae 0.104.4	1.78E-05+-7.77E-05	-1.09E-05+-1.17E-04	-7.91E-06+-2.25E-04
Ruminococcus_2 sp. 0.102	2.18E-04+-1.72E-03	4.63E-05+-1.87E-04	1.03E-04+-8.83E-04
Firmicutes Clostridia Clostridiales Ruminococcaceae 0.027.1	1.25E-05+-1.11E-04	-9.42E-07+-6.32E-06	3.49E-05+-1.59E-04
Phascolarctobacterium sp. 0.136	4.81E-05+-9.53E-04	2.81E-05+-1.20E-04	1.55E-04+-1.45E-03
[Eubacterium]_coprostanoligenes_group sp. 0.075.1	-1.45E-05+-2.14E-04	-1.65E-05+-5.00E-04	7.47E-05+-3.01E-04
Firmicutes Clostridia Clostridiales Lachnospiraceae 0.35	-7.02E-05+-9.73E-04	-4.16E-04+-1.86E-03	8.14E-06+-5.03E-04
Ruminococcaceae_UCG-013 sp. 0.201	3.32E-04+-1.83E-03	-7.95E-05+-8.35E-04	5.50E-04+-2.51E-03
Collinsella_aerofaciens sp. 0.075	-5.36E-06+-5.38E-05	3.30E-07+-3.62E-05	1.80E-06+-5.31E-05
uncultured_prokaryote sp. 0.072	-2.75E-05+-4.16E-04	-6.79E-05+-5.75E-04	-4.34E-04+-2.80E-03
Firmicutes Clostridia Clostridiales Ruminococcaceae Intestinimonas Ambiguous_taxa 0.029	3.20E-06+-9.72E-05	0.00E+00+-0.00E+00	-4.40E-06+-2.85E-05
Firmicutes Clostridia Clostridiales Ruminococcaceae Ruminococcaceae_NK4A214_group uncultured_organism 0.075	6.87E-06+-3.56E-04	-3.61E-05+-2.70E-04	3.31E-05+-1.27E-04
Firmicutes Clostridia Clostridiales Ruminococcaceae 0.102.1	-2.46E-05+-1.31E-04	3.42E-06+-1.15E-04	3.16E-05+-1.89E-04
Firmicutes Clostridia Clostridiales Lachnospiraceae Lachnospiraceae_FCS020_group uncultured_organism 0.118	2.70E-05+-1.52E-04	9.57E-06+-9.46E-05	5.87E-05+-2.15E-04
Firmicutes Clostridia Clostridiales Lachnospiraceae 0.072	-2.48E-06+-7.13E-05	1.76E-05+-1.14E-04	2.59E-05+-1.15E-04
Blautia sp. 0.206	-1.20E-05+-8.42E-04	-4.03E-04+-2.27E-03	-1.79E-04+-1.11E-03
Firmicutes Clostridia Clostridiales Family_XIII Family_XIII_AD3011_group uncultured_organism 0.235	2.98E-06+-1.17E-04	-1.12E-05+-1.83E-04	-6.64E-06+-9.13E-05
Firmicutes Clostridia Clostridiales Lachnospiraceae 0.048.2	-1.13E-06+-2.46E-04	-1.96E-05+-1.11E-04	-2.89E-06+-1.87E-05
Firmicutes Clostridia Clostridiales Lachnospiraceae 0.051.1	-1.75E-05+-7.20E-04	-2.62E-05+-5.54E-04	-1.64E-05+-1.06E-04
Firmicutes Clostridia Clostridiales Lachnospiraceae 0.428.1	7.29E-05+-1.04E-03	5.19E-06+-1.05E-03	1.41E-04+-9.50E-04
Firmicutes Clostridia Clostridiales Lachnospiraceae 0.102.1	-2.35E-05+-3.71E-04	-6.55E-05+-6.11E-04	-6.64E-05+-6.36E-04
Alistipes sp. 0.329	-6.86E-06+-6.29E-04	8.45E-05+-8.34E-04	9.92E-05+-5.18E-04
Firmicutes Clostridia Clostridiales Lachnospiraceae 0.078.3	-1.04E-05+-6.26E-05	8.14E-06+-6.93E-05	5.69E-06+-9.80E-05
uncultured_prokaryote sp. 0.078	-1.67E-05+-5.95E-04	3.02E-04+-1.31E-03	-4.15E-05+-8.34E-04
Ruminiclostridium_5 sp. 0.163	2.15E-06+-1.15E-04	-1.20E-05+-4.58E-05	1.15E-05+-1.69E-04
Phascolarctobacterium sp. 0.07	-2.57E-05+-3.10E-04	-4.44E-05+-2.58E-04	-4.55E-06+-3.21E-04
Firmicutes Clostridia Clostridiales Lachnospiraceae 0.104.3	-1.93E-06+-1.07E-04	7.85E-06+-5.09E-05	1.79E-06+-9.14E-05
Firmicutes Clostridia Clostridiales Lachnospiraceae 0.024.4	-3.99E-06+-2.66E-05	-2.56E-06+-1.71E-05	0.00E+00+-0.00E+00
Firmicutes Clostridia Clostridiales Lachnospiraceae 0.067.2	1.54E-05+-9.03E-05	5.22E-06+-3.75E-05	6.70E-06+-9.55E-05
Firmicutes Clostridia Clostridiales Ruminococcaceae Ruminococcaceae_UCG-009 Ambiguous_taxa 0.163	3.54E-06+-1.89E-04	3.88E-05+-3.70E-04	8.55E-05+-3.51E-04
Firmicutes Clostridia Clostridiales Lachnospiraceae 0.064	-6.04E-06+-1.02E-04	6.16E-06+-4.20E-05	-1.33E-05+-1.52E-04
Firmicutes Clostridia Clostridiales Lachnospiraceae 0.043.7	1.35E-05+-2.59E-04	-7.94E-06+-4.27E-05	-5.20E-05+-5.24E-04
Ruminococcaceae_UCG-002 sp. 0.021	-8.15E-06+-5.12E-05	-9.19E-06+-6.16E-05	-2.30E-06+-1.49E-05
Ruminococcaceae_UCG-014 sp. 0.037	-2.39E-05+-2.96E-04	0.00E+00+-0.00E+00	9.24E-05+-5.01E-04
Streptococcus sp. 0.118	2.29E-05+-1.62E-04	-2.26E-06+-5.67E-05	1.76E-05+-8.32E-05
unidentified sp. 0.051	-7.26E-06+-4.59E-05	-1.01E-05+-1.15E-04	3.47E-06+-1.61E-05
Firmicutes Clostridia Clostridiales Ruminococcaceae Ruminococcaceae_UCG-002 Ambiguous_taxa 0.035	4.15E-06+-8.48E-05	-3.47E-05+-2.28E-04	3.93E-06+-2.55E-05
Firmicutes Clostridia Clostridiales Lachnospiraceae 0.128.3	2.42E-05+-1.62E-04	6.77E-06+-1.51E-04	6.45E-05+-1.53E-04
Firmicutes Clostridia Clostridiales Christensenellaceae uncultured Ambiguous_taxa 0.032	-5.15E-06+-1.02E-04	-2.74E-06+-1.84E-05	2.48E-06+-3.72E-05
Alistipes sp. 0.072.1	-1.19E-05+-1.06E-04	-2.04E-06+-8.16E-05	9.25E-06+-8.78E-05
Firmicutes Clostridia Clostridiales Ruminococcaceae 0.024.2	-7.36E-06+-4.86E-05	-6.91E-06+-4.14E-05	-6.44E-06+-2.60E-05
Holdemania sp. 0.027.1	2.23E-07+-1.98E-05	0.00E+00+-0.00E+00	-1.57E-06+-2.24E-05
Alistipes sp. 0.059.1	-3.36E-06+-5.88E-05	6.16E-06+-6.96E-05	9.95E-06+-1.02E-04
unidentified sp. 0.059	-5.20E-06+-5.14E-05	-1.58E-05+-6.77E-05	-3.35E-06+-2.17E-05
Firmicutes Clostridia Clostridiales Lachnospiraceae 0.094.2	1.15E-05+-6.89E-05	2.62E-05+-1.19E-04	2.15E-06+-1.34E-04
Firmicutes Clostridia Clostridiales Lachnospiraceae 0.037.3	-1.15E-06+-5.85E-05	-4.85E-06+-3.25E-05	-1.82E-05+-7.45E-05
Firmicutes Clostridia Clostridiales Lachnospiraceae Coprococcus_2 Ambiguous_taxa 0.099	-4.91E-05+-3.06E-04	2.24E-04+-9.33E-04	-2.94E-04+-1.54E-03
Firmicutes Clostridia Clostridiales Ruminococcaceae 0.168	2.84E-06+-1.41E-04	2.34E-05+-1.66E-04	1.39E-04+-6.56E-04
Blautia sp. 0.16	5.55E-06+-5.41E-04	-1.00E-06+-1.23E-04	-1.12E-04+-5.13E-04
Bacteroidetes Bacteroidia Bacteroidales Porphyromonadaceae Butyricimonas uncultured_organism 0.048	9.12E-06+-6.20E-05	-1.05E-06+-7.01E-06	-4.33E-06+-3.40E-05
Streptococcus_anginosus_subsp._anginosus sp. 0.029	3.16E-06+-6.62E-05	-6.57E-06+-3.13E-05	0.00E+00+-0.00E+00
Firmicutes Clostridia Clostridiales Ruminococcaceae uncultured Ruminococcus_sp._16442 0.561	-2.90E-04+-1.83E-03	-1.51E-05+-4.75E-04	-1.21E-04+-6.05E-04
Gemella sp. 0.035	3.72E-06+-1.96E-05	4.69E-06+-3.66E-05	-5.76E-07+-5.38E-05
Firmicutes Clostridia Clostridiales Ruminococcaceae uncultured human_gut_metagenome 0.083	-3.73E-05+-2.40E-04	5.69E-06+-2.94E-04	-1.35E-05+-1.83E-04
Firmicutes Clostridia Clostridiales Ruminococcaceae Ruminiclostridium_9 uncultured_organism 0.037	2.93E-05+-3.08E-04	-1.06E-05+-4.95E-05	-5.57E-06+-5.76E-05
Proteobacteria Gammaproteobacteria Pasteurellales Pasteurellaceae 0.027.1	-2.95E-05+-2.76E-04	4.86E-07+-1.60E-05	3.16E-06+-2.05E-05
Veillonella sp. 0.027	-7.25E-07+-1.31E-05	-1.47E-05+-8.35E-05	0.00E+00+-0.00E+00
Butyricicoccus sp. 0.027	4.55E-06+-3.77E-05	3.07E-06+-2.44E-05	2.34E-06+-1.52E-05
Firmicutes Clostridia Clostridiales Lachnospiraceae 0.067.3	-4.05E-06+-3.13E-05	2.91E-06+-1.95E-05	7.44E-06+-9.19E-05
Ruminiclostridium_5 sp. 0.412	9.31E-05+-1.05E-03	-5.77E-05+-4.04E-04	-8.26E-05+-7.57E-04
Actinobacteria Coriobacteriia Coriobacteriales Coriobacteriaceae Eggerthella Ambiguous_taxa 0.08.1	8.63E-07+-1.13E-04	-1.74E-06+-1.75E-05	2.05E-05+-6.76E-05
Butyricicoccus sp. 0.126	2.14E-06+-1.90E-04	4.50E-06+-5.57E-05	-5.12E-05+-3.75E-04
Firmicutes Clostridia Clostridiales Lachnospiraceae Lachnospiraceae_UCG-004 Ambiguous_taxa 0.053	-1.67E-06+-2.01E-05	-5.23E-06+-2.97E-05	4.79E-06+-4.66E-05
Firmicutes Clostridia Clostridiales Lachnospiraceae 0.032.3	-8.61E-07+-3.60E-05	5.88E-06+-5.59E-05	4.99E-06+-2.76E-05
unidentified sp. 0.243	5.03E-05+-3.68E-04	-4.40E-05+-2.16E-04	-1.12E-04+-1.09E-03
Holdemania sp. 0.037	6.45E-07+-3.07E-05	-2.96E-06+-1.88E-05	9.21E-06+-5.97E-05
Veillonella sp. 0.021.1	-1.63E-06+-1.32E-05	0.00E+00+-0.00E+00	-1.16E-06+-7.51E-06
Firmicutes Negativicutes Selenomonadales Veillonellaceae 0.222	-8.57E-04+-1.05E-02	-7.11E-04+-1.62E-02	-2.91E-04+-5.32E-03
Bacteroides sp. 0.091.1	4.71E-04+-3.66E-03	-5.68E-04+-2.62E-03	8.27E-04+-3.36E-03
Firmicutes Erysipelotrichia Erysipelotrichales Erysipelotrichaceae Holdemanella human_gut_metagenome 0.128	-1.36E-03+-1.11E-02	-9.59E-04+-3.68E-03	-1.04E-03+-5.17E-03
Bacteroides sp. 0.152	-3.48E-05+-7.12E-04	-1.04E-04+-1.48E-03	-6.77E-04+-7.19E-03
Bacteroides sp. 0.035	1.90E-05+-1.44E-04	-1.28E-04+-1.12E-03	-2.10E-06+-5.19E-05
Bacteroides sp. 0.037	-8.98E-06+-8.77E-05	-1.42E-04+-9.97E-04	2.64E-04+-1.71E-03
Firmicutes Erysipelotrichia Erysipelotrichales Erysipelotrichaceae Holdemanella human_gut_metagenome 0.07	-4.05E-05+-8.13E-04	-1.36E-04+-9.41E-04	-1.78E-04+-8.51E-04
Firmicutes Negativicutes Selenomonadales Veillonellaceae 0.112	4.80E-05+-5.50E-04	-1.65E-05+-6.48E-04	2.47E-04+-1.23E-03
Ruminococcaceae_UCG-002 sp. 0.061.1	2.90E-05+-2.46E-04	-9.92E-05+-6.81E-04	8.72E-05+-5.38E-04
Firmicutes Erysipelotrichia Erysipelotrichales Erysipelotrichaceae Catenibacterium Ambiguous_taxa 0.075	-1.16E-04+-1.39E-03	-1.12E-04+-5.99E-04	-5.76E-05+-2.62E-04
uncultured_Methanobacteriales_archaeon sp. 0.388	2.11E-05+-1.70E-03	2.78E-04+-1.73E-03	-4.58E-05+-2.66E-03
uncultured_prokaryote sp. 0.195	1.35E-04+-9.52E-04	-7.95E-05+-5.46E-04	8.84E-05+-3.42E-04
Firmicutes Erysipelotrichia Erysipelotrichales Erysipelotrichaceae Catenibacterium Ambiguous_taxa 0.195	2.42E-04+-8.46E-03	1.08E-03+-9.09E-03	-8.35E-04+-3.67E-03
Firmicutes Clostridia Clostridiales Ruminococcaceae Ruminiclostridium_5 Ambiguous_taxa 0.19	2.01E-05+-2.45E-04	-3.26E-05+-4.02E-04	2.33E-05+-2.34E-04
Ruminococcaceae_NK4A214_group sp. 0.104	5.76E-05+-6.23E-04	-6.11E-07+-1.75E-04	1.11E-04+-8.57E-04
uncultured_Firmicutes_bacterium sp. 0.259	-2.90E-04+-3.29E-03	8.03E-06+-1.24E-03	-8.52E-05+-1.48E-03
Howardella sp. 0.225	-3.75E-05+-6.22E-04	3.35E-05+-6.73E-04	6.30E-05+-8.33E-04
Firmicutes Clostridia Clostridiales Ruminococcaceae Ruminococcaceae_UCG-002 Ambiguous_taxa 0.027	1.67E-06+-1.47E-04	-4.08E-05+-1.95E-04	-8.41E-06+-3.42E-04
[Eubacterium]_coprostanoligenes_group sp. 0.318	-6.00E-05+-6.84E-03	1.75E-03+-7.50E-03	1.84E-03+-1.08E-02
Firmicutes Clostridia Clostridiales Lachnospiraceae 0.273	3.38E-05+-7.67E-04	-1.94E-05+-7.60E-04	6.42E-05+-4.80E-04
uncultured_Christensenellaceae_bacterium sp. 0.171	-9.42E-05+-7.50E-04	1.44E-04+-1.08E-03	2.23E-04+-1.18E-03
Firmicutes Clostridia Clostridiales Family_XIII 0.059.1	8.69E-06+-4.26E-05	-2.43E-05+-1.47E-04	3.50E-07+-4.15E-05
Bacteroides sp. 0.016.4	-7.96E-06+-5.25E-05	-1.84E-05+-1.24E-04	1.26E-04+-8.29E-04
uncultured_Methanobacteriales_archaeon sp. 0.262	-1.23E-05+-8.43E-04	1.44E-04+-9.41E-04	2.17E-04+-1.58E-03
uncultured_Ruminococcaceae_bacterium sp. 0.23	-4.01E-04+-3.49E-03	1.89E-04+-1.36E-03	-4.46E-04+-2.01E-03
Firmicutes Clostridia Clostridiales Lachnospiraceae 0.083	1.25E-05+-1.70E-04	-8.51E-06+-1.32E-04	3.26E-05+-1.76E-04
Ruminococcus_2 sp. 0.118	-7.71E-05+-6.16E-04	2.27E-05+-5.46E-04	1.69E-05+-1.59E-03
Howardella sp. 0.048	-7.15E-08+-8.16E-05	-1.38E-05+-1.28E-04	2.60E-05+-2.66E-04
uncultured_Methanobacteriales_archaeon sp. 0.299	2.29E-06+-4.27E-04	1.13E-04+-5.00E-04	5.99E-05+-9.13E-04
Ruminococcaceae_UCG-013 sp. 0.048	1.07E-04+-8.70E-04	-4.55E-06+-1.87E-05	8.54E-05+-7.61E-04
Firmicutes Clostridia Clostridiales Ruminococcaceae Ruminiclostridium_6 Ambiguous_taxa 0.136	-1.65E-05+-7.68E-05	-9.43E-06+-1.14E-04	2.78E-05+-2.52E-04
[Ruminococcus]_gauvreauii_group sp. 0.118	3.42E-05+-4.77E-04	-2.15E-05+-1.67E-04	1.62E-04+-5.05E-04
Blautia sp. 0.131	-1.27E-04+-7.00E-04	1.69E-04+-8.53E-04	7.28E-07+-3.19E-04
Ruminococcus_2 sp. 0.04	2.94E-07+-3.73E-04	-1.54E-05+-1.03E-04	1.70E-05+-1.10E-04
Firmicutes Clostridia Clostridiales Ruminococcaceae Anaerotruncus uncultured_organism 0.08	9.32E-06+-1.01E-04	-8.15E-06+-4.36E-05	3.23E-05+-1.45E-04
Firmicutes Clostridia Clostridiales Family_XIII 0.075	5.36E-07+-1.01E-04	-3.03E-05+-1.45E-04	-3.14E-06+-6.15E-05
Firmicutes Clostridia Clostridiales Lachnospiraceae 0.019.5	-3.75E-06+-2.00E-05	-1.31E-05+-8.78E-05	0.00E+00+-0.00E+00
uncultured_Clostridia_bacterium sp. 0.048	-8.74E-06+-6.22E-05	-1.35E-05+-1.05E-04	1.77E-05+-1.70E-04
Firmicutes Clostridia Clostridiales Lachnospiraceae Fusicatenibacter Ambiguous_taxa 0.104	3.62E-05+-1.17E-03	2.21E-05+-6.61E-04	8.27E-05+-4.57E-04
Firmicutes Clostridia Clostridiales Ruminococcaceae 0.059.1	-1.73E-05+-1.12E-04	-1.24E-05+-9.10E-05	1.99E-05+-1.25E-04
Christensenellaceae_R-7_group sp. 0.099	-9.32E-06+-2.38E-04	2.37E-05+-1.15E-04	-1.12E-05+-2.63E-04
Bacteroides sp. 0.037.1	-1.55E-06+-1.67E-05	4.60E-06+-1.07E-04	7.08E-06+-3.81E-05
Streptococcus sp. 0.136	6.62E-05+-7.02E-04	-2.74E-05+-1.17E-04	-3.27E-06+-1.83E-04
Firmicutes Clostridia Clostridiales Lachnospiraceae 0.045.5	-7.51E-07+-5.55E-05	-8.78E-06+-8.81E-05	1.69E-05+-9.51E-05
Firmicutes Negativicutes Selenomonadales Acidaminococcaceae Acidaminococcus uncultured_organism 0.144	-7.69E-04+-4.46E-03	-2.21E-04+-5.78E-03	-3.05E-04+-1.20E-03
Firmicutes Clostridia Clostridiales Lachnospiraceae Marvinbryantia Ambiguous_taxa 0.067	-3.30E-06+-6.00E-05	-9.43E-06+-8.50E-05	4.02E-06+-5.38E-05
Firmicutes Clostridia Clostridiales Ruminococcaceae Butyricicoccus uncultured_organism 0.07	1.08E-05+-4.57E-05	-1.70E-05+-8.66E-05	-7.23E-06+-3.19E-05
Alistipes_sp._AL-1 sp. 0.201	3.75E-05+-3.88E-04	-3.86E-05+-4.29E-04	-3.13E-05+-3.61E-04
Firmicutes Clostridia Clostridiales Lachnospiraceae 0.091.4	-6.29E-06+-6.14E-05	1.63E-05+-1.34E-04	-3.17E-06+-1.77E-04
Firmicutes Clostridia Clostridiales Lachnospiraceae Coprococcus_1 uncultured_organism 0.112	-6.38E-06+-1.19E-04	-1.42E-05+-9.89E-05	-2.15E-05+-1.05E-04
[Eubacterium]_coprostanoligenes_group sp. 0.12	-1.18E-05+-1.35E-04	-1.31E-05+-1.10E-04	-1.62E-05+-9.00E-05
Ruminococcaceae_UCG-013 sp. 0.07	-3.55E-06+-1.40E-04	-1.35E-05+-7.21E-05	9.55E-06+-9.05E-05
Ruminiclostridium_5 sp. 0.104	-8.56E-06+-1.86E-04	-1.29E-04+-7.26E-04	1.49E-04+-9.73E-04
Firmicutes Clostridia Clostridiales Ruminococcaceae 0.088.2	-8.45E-06+-5.81E-05	4.78E-06+-1.05E-04	-1.56E-05+-7.27E-05
Firmicutes Clostridia Clostridiales Ruminococcaceae 0.152	-1.42E-05+-7.35E-05	4.84E-07+-1.13E-04	6.81E-05+-1.38E-04
Ruminococcaceae_UCG-002 sp. 0.083	2.15E-05+-2.27E-04	1.67E-05+-1.18E-04	1.87E-05+-1.14E-03
Ruminiclostridium_5 sp. 0.163.1	7.77E-06+-1.33E-04	1.07E-05+-8.02E-05	2.53E-05+-2.00E-04
Christensenella_sp._Marseille-P2438 sp. 0.048	7.08E-07+-1.77E-05	-1.15E-06+-3.72E-05	-2.28E-06+-3.49E-05
Firmicutes Clostridia Clostridiales Christensenellaceae uncultured uncultured_rumen_bacterium 0.032	1.04E-06+-3.04E-05	-4.93E-06+-6.87E-05	4.87E-06+-2.22E-05
Firmicutes Clostridia Clostridiales Family_XIII Family_XIII_AD3011_group uncultured_organism 0.094	1.24E-06+-1.06E-04	-3.64E-07+-9.25E-05	-1.61E-05+-1.05E-04
Firmicutes Clostridia Clostridiales Lachnospiraceae Eisenbergiella Ambiguous_taxa 0.04	-8.63E-05+-7.30E-04	-1.56E-05+-7.44E-05	2.18E-05+-1.25E-04
Firmicutes Clostridia Clostridiales Ruminococcaceae 0.032.1	-5.82E-07+-1.96E-05	-9.21E-06+-6.18E-05	-7.25E-06+-3.14E-05
uncultured_Clostridia_bacterium sp. 0.024.2	-1.06E-05+-7.83E-05	-6.36E-06+-4.62E-05	-4.45E-06+-3.14E-05
Firmicutes Erysipelotrichia Erysipelotrichales Erysipelotrichaceae Catenibacterium Ambiguous_taxa 0.061	-1.74E-04+-2.12E-03	8.05E-05+-1.53E-03	1.16E-05+-1.69E-04
Firmicutes Clostridia Clostridiales Lachnospiraceae 0.147	-5.30E-05+-4.55E-04	2.33E-06+-2.76E-04	5.63E-05+-8.87E-04
Firmicutes Clostridia Clostridiales Lachnospiraceae 0.155.1	-4.05E-05+-2.59E-04	5.46E-05+-2.69E-04	3.26E-05+-1.56E-04
Firmicutes Clostridia Clostridiales Ruminococcaceae Ruminococcaceae_NK4A214_group uncultured_organism 0.045	1.24E-05+-1.03E-04	1.17E-05+-2.48E-04	-1.06E-05+-5.56E-05
Firmicutes Clostridia Clostridiales Lachnospiraceae 0.027.7	7.70E-06+-5.41E-05	3.27E-07+-6.79E-05	-3.88E-06+-2.51E-05
[Eubacterium]_coprostanoligenes_group sp. 0.136	-6.28E-05+-9.46E-04	1.09E-04+-6.96E-04	6.76E-05+-1.83E-03
Firmicutes Clostridia Clostridiales Ruminococcaceae 0.024.4	-3.68E-06+-2.93E-05	-8.47E-06+-4.26E-05	0.00E+00+-0.00E+00
Blautia sp. 0.398	5.83E-05+-2.44E-03	3.49E-04+-2.42E-03	-1.09E-03+-4.08E-03
Firmicutes Clostridia Clostridiales Ruminococcaceae 0.048.2	-1.25E-06+-3.47E-05	-5.64E-07+-5.18E-05	-2.66E-06+-5.29E-05
Firmicutes Clostridia Clostridiales Ruminococcaceae Ruminococcaceae_NK4A214_group uncultured_organism 0.061	7.07E-06+-9.06E-05	1.26E-06+-4.44E-05	-1.47E-06+-9.50E-06
Firmicutes Clostridia Clostridiales Ruminococcaceae 0.04.2	2.69E-06+-3.43E-05	-8.18E-06+-4.70E-05	-1.13E-05+-4.29E-05
Firmicutes Clostridia Clostridiales Ruminococcaceae 0.174	-6.84E-06+-1.30E-04	-2.72E-05+-2.36E-04	3.56E-05+-2.83E-04
Firmicutes Clostridia Clostridiales Christensenellaceae uncultured uncultured_rumen_bacterium 0.056	4.07E-06+-4.63E-05	-1.05E-05+-5.08E-05	1.50E-05+-8.84E-05
Firmicutes Clostridia Clostridiales Ruminococcaceae 0.019.3	-7.62E-07+-1.32E-05	-6.81E-06+-4.13E-05	-2.46E-06+-1.60E-05
Firmicutes Clostridia Clostridiales Ruminococcaceae 0.278	1.12E-05+-1.41E-04	8.56E-06+-1.98E-04	1.00E-05+-1.01E-04
Firmicutes Clostridia Clostridiales Lachnospiraceae 0.118.1	-1.54E-05+-1.69E-04	2.34E-05+-2.14E-04	-8.06E-05+-2.73E-04
Holdemania sp. 0.035	2.07E-06+-1.89E-05	-3.06E-06+-1.83E-05	2.06E-06+-1.10E-05
Firmicutes Clostridia Clostridiales Ruminococcaceae 0.027.2	1.69E-06+-2.20E-05	-6.14E-06+-4.12E-05	-8.43E-06+-4.83E-05
Lachnoclostridium sp. 0.056	-1.21E-06+-5.74E-05	-1.03E-05+-6.42E-05	-6.20E-06+-5.06E-05
Firmicutes Clostridia Clostridiales Lachnospiraceae 0.029.4	-4.68E-06+-2.60E-05	-8.98E-06+-4.33E-05	5.70E-06+-3.12E-05
Firmicutes Clostridia Clostridiales Lachnospiraceae Shuttleworthia Ambiguous_taxa 0.099	-7.08E-06+-5.18E-05	-4.48E-06+-5.75E-05	6.75E-06+-1.22E-04
Oscillibacter sp. 0.061	7.48E-06+-8.69E-05	-3.11E-06+-5.90E-05	5.46E-05+-3.89E-04
Firmicutes Clostridia Clostridiales Lachnospiraceae 0.176.1	-1.01E-07+-4.05E-04	2.36E-05+-1.74E-04	2.72E-05+-1.05E-04
Firmicutes Clostridia Clostridiales Ruminococcaceae 0.07.1	-8.00E-06+-3.97E-05	-3.90E-06+-4.31E-05	-2.68E-07+-3.36E-05
Firmicutes Clostridia Clostridiales Ruminococcaceae 0.027.3	-2.07E-06+-2.31E-05	-2.51E-06+-4.83E-05	6.52E-07+-1.69E-05
Firmicutes Clostridia Clostridiales Ruminococcaceae 0.029.1	-1.89E-06+-1.86E-05	-7.07E-06+-4.15E-05	-1.90E-07+-2.72E-05
Firmicutes Clostridia Clostridiales Lachnospiraceae 0.032.4	1.33E-05+-6.86E-05	-7.44E-06+-4.45E-05	-1.96E-05+-6.57E-05
Firmicutes Clostridia Clostridiales Ruminococcaceae 0.184	5.17E-06+-8.67E-05	-2.99E-05+-8.11E-05	-1.06E-05+-6.01E-05
Flavonifractor sp. 0.032	6.93E-06+-4.57E-05	-3.60E-05+-1.93E-04	3.65E-06+-2.11E-05
Firmicutes Clostridia Clostridiales Lachnospiraceae 0.035.1	-3.30E-06+-4.78E-05	-7.39E-06+-4.19E-05	1.33E-05+-1.19E-04
Alistipes_sp._AL-1 sp. 0.027	3.05E-06+-5.68E-05	5.43E-06+-5.68E-05	-4.77E-06+-3.09E-05
Firmicutes Clostridia Clostridiales Lachnospiraceae 0.128.4	-2.30E-05+-1.09E-04	3.16E-05+-1.63E-04	-5.97E-06+-1.21E-04
Firmicutes Clostridia Clostridiales Ruminococcaceae 0.072	-7.81E-07+-5.67E-05	-3.04E-06+-2.99E-05	5.33E-06+-5.73E-05
Howardella sp. 0.061	1.89E-05+-1.23E-04	1.19E-05+-6.03E-05	4.49E-05+-1.72E-04
Veillonella sp. 0.056	-8.56E-06+-9.53E-05	-3.14E-05+-1.84E-04	-7.29E-06+-2.71E-05
Escherichia-Shigella sp. 0.064	-8.02E-07+-9.38E-05	2.64E-04+-1.92E-03	5.33E-05+-1.36E-04
Howardella sp. 0.048.1	-1.15E-05+-1.27E-04	-1.53E-05+-7.28E-05	-1.25E-05+-9.55E-05
Firmicutes Clostridia Clostridiales Ruminococcaceae 0.283	-8.98E-06+-8.06E-05	2.22E-05+-1.31E-04	-1.21E-05+-6.52E-05
Firmicutes Clostridia Clostridiales Lachnospiraceae 0.152.2	-1.97E-05+-1.17E-04	2.33E-05+-2.08E-04	7.63E-06+-1.40E-04
[Eubacterium]_fissicatena_group sp. 0.016	-3.32E-07+-8.24E-06	-9.08E-06+-4.48E-05	-3.44E-06+-1.67E-05
Firmicutes Clostridia Clostridiales Ruminococcaceae Ruminococcaceae_UCG-003 Ambiguous_taxa 0.064	-2.76E-05+-1.69E-04	-4.59E-06+-1.54E-04	7.57E-07+-2.05E-05
Firmicutes Clostridia Clostridiales Ruminococcaceae 0.072.1	-9.20E-06+-6.61E-05	-6.73E-06+-2.93E-05	-1.91E-06+-6.02E-05
Firmicutes Clostridia Clostridiales Ruminococcaceae Butyricicoccus uncultured_organism 0.016	-1.87E-06+-1.38E-05	-4.35E-06+-2.21E-05	-3.60E-06+-3.75E-05
Firmicutes Clostridia Clostridiales Ruminococcaceae 0.067.1	2.32E-06+-2.87E-05	-5.27E-06+-4.06E-05	6.82E-06+-4.17E-05
Firmicutes Clostridia Clostridiales Lachnospiraceae Coprococcus_2 Ambiguous_taxa 0.439	-5.95E-04+-1.18E-02	2.42E-03+-1.02E-02	-8.39E-05+-1.39E-02
Ruminococcaceae_UCG-014 sp. 0.23	2.39E-03+-1.20E-02	2.32E-04+-1.07E-02	-7.90E-04+-5.12E-03
Bifidobacterium sp. 0.773	1.88E-03+-2.25E-02	2.52E-03+-1.37E-02	-9.34E-03+-1.68E-02
Ruminococcaceae_UCG-014 sp. 0.104	3.49E-05+-4.14E-04	2.99E-04+-1.45E-03	-1.55E-05+-8.77E-04
Bifidobacterium sp. 0.243	-3.99E-05+-2.10E-03	3.58E-04+-1.39E-03	-7.44E-04+-2.40E-03
Firmicutes Negativicutes Selenomonadales Veillonellaceae 0.096	-4.99E-05+-7.04E-04	4.80E-05+-8.13E-04	4.75E-05+-4.05E-04
Ruminococcaceae_UCG-014 sp. 0.072.1	5.74E-06+-3.13E-04	1.13E-04+-6.18E-04	5.07E-05+-2.06E-04
uncultured_Methanobacteriales_archaeon sp. 0.286	-5.43E-05+-7.23E-04	2.16E-04+-1.11E-03	-7.45E-06+-8.59E-04
Firmicutes Clostridia Clostridiales Lachnospiraceae Coprococcus_2 Ambiguous_taxa 0.15	1.04E-04+-1.28E-03	1.93E-05+-5.45E-04	-2.72E-04+-1.81E-03
Firmicutes Erysipelotrichia Erysipelotrichales Erysipelotrichaceae Catenibacterium Ambiguous_taxa 0.091	-9.86E-05+-7.73E-04	5.18E-05+-1.33E-03	-6.81E-05+-4.88E-04
Firmicutes Erysipelotrichia Erysipelotrichales Erysipelotrichaceae uncultured Clostridiales_bacterium_60-7e 0.147	2.51E-05+-3.27E-04	4.15E-05+-2.35E-04	1.78E-05+-3.00E-04
Ruminococcaceae_NK4A214_group sp. 0.366	-8.27E-04+-5.40E-03	-1.78E-04+-5.22E-03	1.73E-03+-7.91E-03
Blautia sp. 0.198.1	7.25E-06+-5.72E-04	-5.13E-05+-5.32E-04	-2.97E-05+-1.97E-04
Firmicutes Clostridia Clostridiales Ruminococcaceae 0.519	-1.65E-05+-1.28E-03	2.09E-04+-1.30E-03	-4.80E-05+-7.29E-04
[Eubacterium]_coprostanoligenes_group sp. 0.029	-2.06E-05+-1.48E-04	3.60E-05+-1.70E-04	1.16E-05+-7.98E-05
Firmicutes Clostridia Clostridiales Family_XIII Family_XIII_AD3011_group uncultured_organism 0.281	6.37E-05+-3.03E-04	-3.51E-05+-3.30E-04	2.41E-05+-3.03E-04
Firmicutes Clostridia Clostridiales Ruminococcaceae Ruminococcus_1 uncultured_organism 0.067	-4.60E-06+-2.93E-04	3.51E-05+-1.46E-04	3.20E-05+-1.86E-04
Streptococcus sp. 0.329	-1.69E-03+-1.23E-02	-1.93E-03+-7.43E-03	-2.83E-03+-1.38E-02
Ruminococcus_1 sp. 0.275	9.85E-05+-1.92E-03	-3.86E-04+-1.62E-03	-2.32E-04+-1.88E-03
metagenome sp. 0.11	-3.30E-06+-6.88E-05	2.54E-05+-1.36E-04	-1.18E-06+-8.54E-05
Firmicutes Clostridia Clostridiales Ruminococcaceae Anaerotruncus uncultured_organism 0.254	-5.84E-05+-1.46E-03	-2.60E-05+-3.53E-04	2.87E-04+-1.88E-03
Firmicutes Clostridia Clostridiales Ruminococcaceae Ruminococcus_1 uncultured_organism 0.102	2.05E-05+-7.00E-04	-3.26E-05+-1.85E-04	-7.00E-05+-4.51E-04
Alistipes sp. 0.078	-2.50E-05+-2.91E-04	1.54E-05+-1.23E-04	2.69E-05+-1.90E-04
Firmicutes Clostridia Clostridiales Lachnospiraceae 0.305	1.39E-05+-2.23E-04	7.39E-07+-2.34E-04	1.02E-05+-1.70E-04
Firmicutes Clostridia Clostridiales Lachnospiraceae 0.048.3	-4.02E-05+-3.74E-04	1.46E-05+-1.06E-04	3.49E-05+-1.26E-04
Firmicutes Clostridia Clostridiales Lachnospiraceae 0.037.4	1.14E-04+-1.20E-03	2.75E-05+-4.51E-04	-2.11E-05+-1.37E-04
Firmicutes Clostridia Clostridiales Lachnospiraceae [Eubacterium]_hallii_group uncultured_organism 0.051	1.53E-05+-1.91E-04	2.77E-05+-1.13E-04	-2.23E-05+-7.27E-05
Firmicutes Clostridia Clostridiales Lachnospiraceae Coprococcus_2 Ambiguous_taxa 0.059	7.23E-05+-4.35E-04	1.65E-05+-7.80E-05	-2.33E-05+-1.62E-04
Blautia_obeum sp. 0.029	1.08E-06+-5.30E-05	1.29E-05+-7.65E-05	8.32E-07+-5.39E-06
Firmicutes Clostridia Clostridiales Ruminococcaceae 0.078	2.32E-05+-1.55E-04	8.61E-06+-8.71E-05	2.01E-05+-1.32E-04
Firmicutes Clostridia Clostridiales Lachnospiraceae 0.048.4	8.86E-06+-7.92E-05	4.50E-06+-8.45E-05	-1.90E-05+-7.99E-05
Firmicutes Clostridia Clostridiales Ruminococcaceae Anaerotruncus uncultured_organism 0.112	-3.75E-05+-3.36E-04	2.26E-05+-2.14E-04	3.14E-05+-2.51E-04
Ruminococcus_1 sp. 0.083	-6.95E-05+-6.23E-04	-3.40E-05+-4.41E-04	1.29E-05+-3.61E-04
Christensenellaceae_R-7_group sp. 0.134	-2.99E-05+-1.65E-04	1.56E-05+-1.15E-04	3.93E-05+-1.17E-04
Ruminococcus_1 sp. 0.043	3.33E-06+-7.37E-05	1.34E-05+-7.72E-05	1.12E-06+-2.91E-05
uncultured_bacterium sp. 0.163	3.36E-05+-2.48E-04	8.21E-06+-1.17E-04	7.05E-05+-4.56E-04
Firmicutes Negativicutes Selenomonadales Veillonellaceae 0.086	6.12E-05+-5.36E-04	1.14E-04+-7.21E-04	1.17E-04+-5.75E-04
Firmicutes Clostridia Clostridiales Ruminococcaceae 0.056.2	-3.89E-06+-4.86E-05	-4.44E-06+-8.22E-05	1.15E-05+-9.08E-05
Ruminococcaceae_NK4A214_group sp. 0.029.1	-6.21E-06+-1.12E-04	-3.07E-06+-8.81E-05	-3.06E-06+-5.18E-05
Lactobacillus sp. 0.096	-4.68E-05+-3.49E-04	-3.32E-05+-3.00E-04	4.93E-05+-2.47E-04
Firmicutes Clostridia Clostridiales Lachnospiraceae Eisenbergiella Ambiguous_taxa 0.278	1.46E-04+-9.71E-04	-1.10E-04+-5.53E-04	3.64E-04+-1.45E-03
Firmicutes Clostridia Clostridiales Ruminococcaceae 0.048.3	8.96E-06+-7.90E-05	9.10E-06+-6.10E-05	9.29E-06+-8.93E-05
Ruminococcaceae_UCG-002 sp. 0.16	7.39E-04+-3.47E-03	5.62E-05+-1.90E-03	-6.14E-05+-3.11E-04
Firmicutes Clostridia Clostridiales Family_XIII 0.249	2.08E-06+-1.58E-04	-1.28E-05+-1.45E-04	-1.33E-05+-2.27E-04
Proteobacteria Gammaproteobacteria Pasteurellales Pasteurellaceae 0.08	-2.77E-05+-2.00E-04	-1.38E-05+-9.21E-05	1.96E-05+-1.19E-04
Firmicutes Clostridia Clostridiales Lachnospiraceae 0.048.5	-4.90E-06+-9.95E-05	5.41E-06+-4.74E-05	1.57E-05+-1.47E-04
Firmicutes Clostridia Clostridiales Ruminococcaceae 0.037.2	2.27E-06+-6.42E-05	4.06E-06+-4.80E-05	2.58E-06+-1.17E-05
[Ruminococcus]_gauvreauii_group sp. 0.061	-2.04E-05+-1.47E-04	3.02E-05+-1.92E-04	2.55E-05+-1.99E-04
Ruminococcus_1 sp. 0.059.1	-3.44E-06+-6.66E-04	-2.35E-05+-6.21E-04	2.54E-05+-1.71E-04
Christensenellaceae_R-7_group sp. 0.377	8.07E-06+-5.83E-04	-6.24E-06+-2.77E-04	8.27E-05+-4.64E-04
Faecalitalea sp. 0.032	1.77E-05+-1.90E-04	6.15E-06+-5.04E-05	-1.59E-06+-3.00E-05
Ruminococcaceae_UCG-003 sp. 0.056	-1.52E-05+-9.08E-05	3.68E-05+-1.26E-04	3.76E-05+-1.33E-04
Butyricicoccus sp. 0.086	-2.06E-05+-1.88E-04	5.10E-06+-7.16E-05	-2.53E-05+-2.41E-04
Firmicutes Clostridia Clostridiales Lachnospiraceae 0.283.1	-5.33E-05+-2.85E-04	-2.44E-05+-2.15E-04	-7.53E-05+-3.02E-04
Butyricicoccus sp. 0.043.1	1.43E-06+-5.64E-05	8.17E-06+-4.61E-05	1.01E-05+-1.51E-04
Firmicutes Clostridia Clostridiales Ruminococcaceae uncultured human_gut_metagenome 0.094	8.74E-06+-1.22E-04	1.54E-05+-1.10E-04	2.21E-05+-1.01E-04
[Eubacterium]_coprostanoligenes_group sp. 0.051	-5.45E-06+-5.54E-05	1.88E-05+-9.28E-05	-1.26E-05+-6.68E-05
Christensenellaceae_R-7_group sp. 0.037	1.23E-06+-2.28E-05	1.21E-05+-5.18E-05	-1.89E-06+-4.31E-05
Firmicutes Clostridia Clostridiales Lachnospiraceae 0.059.2	4.51E-06+-3.78E-05	3.49E-07+-6.86E-05	-4.93E-07+-2.72E-05
Firmicutes Clostridia Clostridiales Ruminococcaceae 0.024.5	-3.95E-06+-2.09E-05	6.20E-06+-4.60E-05	2.03E-05+-1.32E-04
Ruminococcaceae_NK4A214_group sp. 0.091	-1.05E-04+-8.75E-04	1.89E-05+-2.37E-04	1.17E-04+-1.13E-03
Firmicutes Clostridia Clostridiales Lachnospiraceae 0.035.2	4.23E-07+-3.74E-05	-4.79E-06+-7.63E-05	-9.51E-06+-3.74E-05
Ruminococcaceae_UCG-002 sp. 0.048	-3.07E-05+-1.76E-04	4.55E-06+-3.05E-05	8.30E-05+-3.72E-04
Firmicutes Clostridia Clostridiales Lachnospiraceae 0.035.3	3.48E-06+-4.65E-05	9.96E-06+-4.28E-05	-1.39E-06+-1.83E-05
Firmicutes Clostridia Clostridiales Ruminococcaceae 0.12	-5.63E-05+-3.00E-04	-2.99E-06+-1.18E-04	1.49E-05+-2.06E-04
Firmicutes Clostridia Clostridiales Lachnospiraceae 0.045.6	-8.53E-06+-4.20E-04	8.43E-05+-4.17E-04	-3.10E-05+-1.51E-04
Firmicutes Clostridia Clostridiales Ruminococcaceae 0.059.2	2.62E-06+-3.33E-05	1.01E-05+-3.85E-05	2.00E-05+-9.89E-05
Dorea sp. 0.064.1	1.88E-05+-1.11E-04	9.03E-06+-3.67E-05	2.84E-05+-1.70E-04
Firmicutes Clostridia Clostridiales Ruminococcaceae Flavonifractor Ambiguous_taxa 0.243	1.94E-05+-2.35E-04	-7.82E-05+-3.81E-04	-1.84E-05+-3.35E-04
Firmicutes Clostridia Clostridiales Lachnospiraceae 0.094.3	-1.41E-05+-6.95E-05	9.24E-06+-6.05E-05	-1.32E-05+-7.06E-05
Firmicutes Clostridia Clostridiales Lachnospiraceae 0.048.6	-5.85E-06+-3.93E-05	3.04E-06+-5.97E-05	-4.03E-06+-4.46E-05
Firmicutes Clostridia Clostridiales Lachnospiraceae 0.019.7	-9.31E-06+-4.46E-05	2.72E-06+-3.32E-05	9.63E-07+-6.24E-06
Firmicutes Clostridia Clostridiales Ruminococcaceae 0.035.2	-2.88E-07+-1.69E-05	1.03E-05+-4.03E-05	5.94E-06+-2.74E-05
Firmicutes Clostridia Clostridiales Lachnospiraceae 0.037.5	4.95E-06+-4.36E-05	1.15E-05+-4.86E-05	2.07E-05+-1.68E-04
Ruminiclostridium_5 sp. 0.051	3.76E-06+-4.35E-05	5.20E-06+-3.07E-05	-1.20E-05+-8.10E-05
Firmicutes Clostridia Clostridiales Lachnospiraceae 0.118.2	-3.21E-06+-8.68E-05	4.59E-06+-5.33E-05	-2.97E-06+-1.07E-04
Firmicutes Clostridia Clostridiales Lachnospiraceae 0.035.4	6.94E-06+-9.44E-05	-3.46E-06+-6.24E-05	7.54E-06+-3.74E-05
Holdemania sp. 0.045	-6.57E-06+-4.92E-05	1.92E-06+-3.41E-05	2.02E-05+-7.22E-05
Alistipes_sp._AL-1 sp. 0.043	-1.17E-05+-6.01E-05	3.60E-06+-3.13E-05	9.68E-06+-5.11E-05
Firmicutes Clostridia Clostridiales Lachnospiraceae 0.059.3	2.33E-06+-4.78E-05	2.90E-06+-3.37E-05	1.16E-05+-1.04E-04
Firmicutes Clostridia Clostridiales Ruminococcaceae 0.096.1	-7.38E-06+-1.02E-04	1.84E-05+-9.36E-05	4.86E-06+-1.66E-04
Oscillibacter sp. 0.029	8.63E-06+-9.51E-05	4.20E-06+-3.40E-05	-6.12E-07+-3.97E-06
Firmicutes Clostridia Clostridiales Lachnospiraceae 0.104.4	6.91E-06+-7.65E-05	2.05E-05+-7.27E-05	6.20E-06+-1.62E-04
Firmicutes Clostridia Clostridiales Ruminococcaceae uncultured human_gut_metagenome 0.086	9.35E-06+-5.88E-05	-1.92E-05+-9.45E-05	-2.02E-05+-1.28E-04
Firmicutes Clostridia Clostridiales Ruminococcaceae 0.032.2	2.72E-07+-2.82E-05	-1.21E-05+-7.09E-05	-6.80E-06+-3.78E-05
Firmicutes Clostridia Clostridiales Ruminococcaceae 0.27	2.17E-05+-5.00E-04	-9.81E-05+-4.81E-04	-1.23E-04+-5.15E-04
Firmicutes Clostridia Clostridiales Ruminococcaceae 0.04.3	-4.64E-06+-2.70E-05	-1.13E-06+-2.78E-05	-1.18E-05+-4.49E-05
Firmicutes Clostridia Clostridiales Lachnospiraceae 0.091.5	4.79E-05+-4.65E-04	-2.79E-06+-1.27E-04	5.36E-05+-3.06E-04
Firmicutes Clostridia Clostridiales Lachnospiraceae 0.048.7	9.08E-06+-2.28E-04	9.09E-07+-1.80E-05	7.10E-05+-3.81E-04
Firmicutes Clostridia Clostridiales Lachnospiraceae 0.053.2	-4.83E-06+-1.79E-04	3.58E-05+-1.72E-04	-5.84E-05+-3.52E-04
Firmicutes Clostridia Clostridiales Ruminococcaceae 0.08.1	2.74E-06+-5.52E-05	3.02E-06+-4.93E-05	4.60E-06+-5.26E-05
Ruminiclostridium_5 sp. 0.139	5.01E-06+-1.23E-04	-9.95E-06+-5.82E-05	9.59E-06+-1.48E-04
Firmicutes Clostridia Clostridiales Ruminococcaceae 0.021.4	-8.04E-06+-4.81E-05	2.27E-06+-1.53E-05	-1.20E-06+-7.76E-06
Firmicutes Clostridia Clostridiales Lachnospiraceae 0.38	1.13E-03+-1.06E-02	-1.77E-03+-1.16E-02	9.98E-04+-1.28E-02
Ruminococcaceae_UCG-014 sp. 0.067	-1.11E-04+-1.16E-03	-6.99E-04+-7.55E-03	-2.81E-04+-1.14E-03
Bacteroidetes Bacteroidia Bacteroidales Prevotellaceae 0.115	-4.23E-04+-2.19E-03	5.66E-04+-7.43E-03	4.22E-04+-2.19E-03
Caproiciproducens sp. 0.094	4.73E-04+-5.42E-03	-1.70E-04+-6.58E-03	-1.03E-03+-6.99E-03
Bifidobacterium sp. 0.075	-5.02E-04+-4.32E-03	-1.79E-04+-2.37E-03	-9.31E-05+-5.35E-04
uncultured_Acetivibrio_sp. sp. 0.262	1.87E-04+-2.74E-03	2.34E-05+-3.18E-03	-6.38E-04+-3.13E-03
Parabacteroides sp. 0.586	5.25E-04+-4.32E-03	-6.96E-04+-8.64E-03	9.03E-04+-3.41E-03
Ruminococcaceae_UCG-014 sp. 0.182	-7.30E-06+-1.11E-03	-1.76E-04+-1.39E-03	8.60E-04+-3.37E-03
Ruminococcaceae_UCG-014 sp. 0.294	1.74E-04+-2.57E-03	6.72E-04+-3.45E-03	-1.33E-04+-2.10E-03
Lactobacillus sp. 0.206	2.61E-04+-1.98E-03	1.39E-04+-2.57E-03	2.05E-04+-1.02E-03
Ruminococcaceae_UCG-014 sp. 0.142	-1.26E-05+-6.75E-04	-6.25E-05+-2.88E-04	1.83E-04+-7.58E-04
Verrucomicrobia Verrucomicrobiae Verrucomicrobiales Verrucomicrobiaceae Akkermansia uncultured_organism 0.083	-8.85E-06+-7.22E-04	-1.49E-04+-4.14E-03	4.65E-04+-2.31E-03
Firmicutes Clostridia Clostridiales Ruminococcaceae 0.281	-7.09E-05+-1.50E-03	7.09E-05+-1.24E-03	1.83E-04+-1.98E-03
Firmicutes Clostridia Clostridiales Lachnospiraceae 0.075	-2.91E-06+-2.22E-04	-5.81E-05+-2.95E-04	-8.20E-05+-3.77E-04
Firmicutes Clostridia Clostridiales Ruminococcaceae Ruminococcaceae_UCG-002 Ambiguous_taxa 0.115	4.94E-04+-2.91E-03	-9.21E-05+-2.22E-03	4.23E-04+-3.49E-03
Bacteroides sp. 0.067	2.26E-06+-6.26E-05	1.08E-04+-7.49E-04	0.00E+00+-0.00E+00
Ruminococcaceae_UCG-002 sp. 0.353	2.95E-04+-5.90E-03	6.22E-04+-5.01E-03	1.24E-05+-9.30E-03
Firmicutes Clostridia Clostridiales Lachnospiraceae Lachnospiraceae_UCG-001 Ambiguous_taxa 0.43	6.43E-05+-1.39E-03	1.18E-04+-1.45E-03	7.64E-05+-1.47E-03
Firmicutes Clostridia Clostridiales Ruminococcaceae 0.139.2	9.30E-05+-9.91E-04	-2.08E-05+-3.80E-04	2.52E-05+-1.54E-04
Firmicutes Clostridia Clostridiales Lachnospiraceae 0.182.2	-4.64E-05+-7.61E-04	1.55E-04+-7.19E-04	-3.27E-04+-1.64E-03
Bacteroides sp. 0.104	-3.84E-04+-2.42E-03	2.89E-04+-1.75E-03	6.97E-06+-4.52E-05
Bacteroides sp. 0.211.1	2.22E-04+-1.66E-02	-1.14E-03+-6.06E-03	7.89E-04+-4.26E-03
Firmicutes Clostridia Clostridiales Lachnospiraceae 0.04.1	-3.50E-05+-2.02E-04	-1.66E-05+-1.65E-04	1.39E-04+-8.26E-04
uncultured_Acetivibrio_sp. sp. 0.043	-9.76E-06+-6.24E-04	-9.94E-05+-5.01E-04	-1.11E-04+-4.59E-04
Cyanobacteria Melainabacteria Gastranaerophilales Ambiguous_taxa 0.195	-1.53E-04+-1.57E-03	-2.66E-04+-1.21E-03	7.52E-04+-2.98E-03
Firmicutes Clostridia Clostridiales Lachnospiraceae 0.053.3	2.06E-05+-1.39E-04	4.28E-07+-2.72E-04	6.44E-06+-1.82E-04
Firmicutes Clostridia Clostridiales Ruminococcaceae Ruminococcaceae_UCG-008 Ambiguous_taxa 0.163	3.22E-05+-4.23E-04	-4.18E-04+-2.71E-03	-1.50E-04+-5.68E-04
uncultured_Ruminococcaceae_bacterium sp. 0.099	2.42E-05+-9.89E-04	9.56E-04+-6.49E-03	-6.72E-04+-3.25E-03
Firmicutes Clostridia Clostridiales Lachnospiraceae 0.433	-3.59E-04+-3.94E-03	-3.64E-05+-1.91E-03	1.15E-04+-2.69E-03
Firmicutes Clostridia Clostridiales Lachnospiraceae [Eubacterium]_eligens_group Ambiguous_taxa 0.059	1.19E-05+-6.99E-04	5.38E-05+-7.61E-04	1.07E-04+-5.85E-04
Veillonellaceae_bacterium_canine_oral_taxon_211 sp. 0.043	1.18E-04+-9.94E-04	-2.30E-04+-1.70E-03	1.42E-04+-8.53E-04
Firmicutes Clostridia Clostridiales Lachnospiraceae [Eubacterium]_eligens_group Ambiguous_taxa 0.037	-3.89E-05+-7.58E-04	4.49E-05+-3.00E-04	-1.52E-05+-9.86E-05
Firmicutes Clostridia Clostridiales Ruminococcaceae Anaerotruncus uncultured_organism 0.179	-4.10E-05+-1.13E-03	-1.33E-04+-2.45E-03	9.35E-04+-4.16E-03
Ruminococcaceae_UCG-014 sp. 0.225	3.78E-04+-4.89E-03	2.33E-04+-2.27E-03	8.37E-04+-4.42E-03
Firmicutes Clostridia Clostridiales Lachnospiraceae 0.15.1	-3.29E-05+-4.64E-04	-6.54E-05+-1.76E-04	-3.96E-05+-1.71E-04
Firmicutes Clostridia Clostridiales Ruminococcaceae uncultured human_gut_metagenome 0.094.1	-2.95E-05+-2.07E-04	1.68E-05+-6.77E-05	2.59E-05+-2.54E-04
Ruminiclostridium_9 sp. 0.246	-6.34E-05+-7.79E-04	-1.37E-05+-3.56E-04	2.18E-05+-3.60E-04
Ruminococcaceae_UCG-014 sp. 0.021	2.56E-06+-1.57E-04	-1.44E-05+-9.69E-05	-4.89E-06+-1.11E-04
Lactobacillus sp. 0.048	1.59E-06+-4.55E-04	-6.08E-06+-1.04E-04	-2.14E-05+-1.39E-04
Firmicutes Clostridia Clostridiales Lachnospiraceae 0.289.1	-3.50E-04+-2.51E-03	8.52E-04+-3.52E-03	1.38E-04+-6.71E-04
Firmicutes Clostridia Clostridiales Lachnospiraceae Tyzzerella_3 Ambiguous_taxa 0.305	3.74E-04+-2.82E-03	8.92E-04+-4.29E-03	-5.34E-04+-4.48E-03
Firmicutes Clostridia Clostridiales Ruminococcaceae 0.118.1	3.47E-05+-4.02E-04	-5.53E-05+-3.27E-04	-9.02E-05+-2.94E-04
Ruminococcaceae_UCG-002 sp. 0.12	5.64E-07+-1.09E-03	7.52E-05+-3.17E-04	-1.89E-04+-1.51E-03
Firmicutes Clostridia Clostridiales Lachnospiraceae 0.07.1	-1.25E-05+-8.71E-05	-7.79E-06+-5.83E-05	-2.53E-05+-2.10E-04
Firmicutes Clostridia Clostridiales Lachnospiraceae 0.091.6	2.67E-06+-2.46E-04	7.61E-05+-3.58E-04	6.52E-06+-3.05E-04
Firmicutes Clostridia Clostridiales Ruminococcaceae 0.144	1.86E-05+-2.74E-04	-1.14E-05+-1.43E-04	-4.52E-05+-1.77E-04
Verrucomicrobia Verrucomicrobiae Verrucomicrobiales Verrucomicrobiaceae Akkermansia uncultured_organism 0.07	-1.83E-05+-3.23E-04	3.25E-04+-1.35E-03	3.87E-04+-1.76E-03
Ruminococcaceae_UCG-013 sp. 0.048.1	4.45E-07+-2.60E-05	1.11E-05+-1.38E-04	2.19E-05+-1.67E-04
Verrucomicrobia Verrucomicrobiae Verrucomicrobiales Verrucomicrobiaceae Akkermansia uncultured_organism 0.056	1.92E-05+-9.97E-05	-5.66E-05+-5.57E-04	8.33E-05+-4.96E-04
Actinobacteria Coriobacteriia Coriobacteriales Coriobacteriaceae Slackia Ambiguous_taxa 0.401	7.82E-05+-1.16E-03	-4.01E-04+-1.66E-03	-2.17E-04+-1.29E-03
Firmicutes Clostridia Clostridiales Lachnospiraceae 0.061.1	5.61E-06+-1.84E-04	-3.48E-05+-3.35E-04	-2.39E-05+-2.55E-04
Firmicutes Clostridia Clostridiales Ruminococcaceae 0.195.1	3.19E-05+-4.43E-04	-8.67E-05+-5.61E-04	2.93E-05+-1.63E-04
uncultured_bacterium sp. 0.078	2.23E-05+-1.24E-04	1.66E-05+-9.92E-05	8.20E-06+-8.82E-05
Lactobacillus sp. 0.088	1.97E-05+-2.63E-04	-4.16E-05+-2.98E-04	3.06E-06+-2.91E-05
Alistipes sp. 0.131.1	1.73E-04+-1.60E-03	-1.19E-04+-1.35E-03	2.57E-04+-9.57E-04
Firmicutes Clostridia Clostridiales Ruminococcaceae Ruminiclostridium_9 uncultured_organism 0.027	3.25E-06+-2.92E-05	-1.49E-05+-5.71E-05	6.55E-06+-3.91E-05
Firmicutes Clostridia Clostridiales Lachnospiraceae Coprococcus_2 Ambiguous_taxa 0.102	-3.05E-04+-1.90E-03	-1.01E-04+-7.41E-04	4.37E-04+-1.76E-03
Firmicutes Clostridia Clostridiales Lachnospiraceae 0.035.5	-6.25E-06+-5.79E-05	-1.41E-05+-4.96E-05	-2.60E-07+-2.36E-05
Firmicutes Clostridia Clostridiales Ruminococcaceae 0.067.2	-4.52E-06+-5.39E-05	-8.07E-06+-8.91E-05	1.78E-06+-4.64E-05
Parabacteroides_distasonis sp. 0.021.1	-5.03E-06+-5.44E-05	4.10E-06+-4.65E-05	-2.48E-05+-1.61E-04
Firmicutes Clostridia Clostridiales Ruminococcaceae Subdoligranulum Ambiguous_taxa 0.07	-4.82E-06+-8.76E-05	-1.63E-05+-6.43E-05	1.82E-07+-5.47E-05
Ruminococcaceae_UCG-014 sp. 0.094	-1.69E-04+-1.27E-03	-1.00E-04+-6.05E-04	3.04E-04+-2.03E-03
Oscillospira sp. 0.051	-2.84E-06+-9.89E-05	-1.20E-05+-5.69E-05	-1.54E-06+-6.66E-05
Firmicutes Clostridia Clostridiales Lachnospiraceae 0.283.2	3.02E-05+-2.12E-04	-3.34E-05+-3.42E-04	-4.85E-05+-1.50E-04
Oscillospira sp. 0.043	4.90E-06+-5.03E-05	-7.75E-06+-3.72E-05	1.40E-06+-4.75E-05
Firmicutes Clostridia Clostridiales Ruminococcaceae 0.187	4.30E-06+-1.99E-04	-2.32E-05+-3.29E-04	6.67E-05+-3.34E-04
Firmicutes Clostridia Clostridiales Lachnospiraceae 0.206.2	-6.65E-06+-2.75E-04	7.37E-06+-1.16E-04	-2.45E-05+-1.61E-04
Firmicutes Clostridia Clostridiales Ruminococcaceae 0.056.3	-6.99E-07+-1.07E-04	3.50E-06+-2.11E-04	1.46E-06+-3.87E-05
Butyricicoccus sp. 0.107	-6.15E-05+-4.10E-04	3.23E-05+-3.30E-04	2.51E-05+-1.35E-04
Firmicutes Clostridia Clostridiales Ruminococcaceae 0.032.3	-1.81E-06+-3.92E-05	-1.24E-06+-1.69E-05	4.95E-06+-5.00E-05
Firmicutes Clostridia Clostridiales Lachnospiraceae 0.131.2	-2.46E-05+-3.57E-04	-4.21E-05+-3.55E-04	-1.61E-05+-7.78E-05
Firmicutes Clostridia Clostridiales Peptococcaceae Peptococcus uncultured_organism 0.027	-1.15E-05+-8.07E-05	-1.42E-05+-8.08E-05	6.36E-07+-1.17E-04
Ruminococcaceae_UCG-014 sp. 0.029.1	-3.56E-05+-2.50E-04	3.25E-06+-3.71E-05	4.43E-05+-2.62E-04
uncultured_bacterium sp. 0.056	-1.69E-05+-1.08E-04	-8.62E-06+-4.06E-05	1.00E-04+-4.12E-04
Veillonella sp. 0.029	-3.71E-06+-3.35E-05	-9.68E-07+-1.70E-05	1.96E-06+-1.27E-05
Firmicutes Clostridia Clostridiales Lachnospiraceae 0.051.2	1.41E-06+-2.71E-05	8.71E-06+-4.94E-05	-9.81E-06+-4.07E-05
Firmicutes Clostridia Clostridiales Lachnospiraceae 0.027.9	1.97E-06+-1.55E-05	-1.03E-05+-3.85E-05	-1.14E-05+-5.02E-05
Firmicutes Clostridia Clostridiales Family_XIII Family_XIII_AD3011_group uncultured_organism 0.139	-1.11E-05+-2.43E-04	-2.01E-05+-1.05E-04	1.50E-05+-1.48E-04
Firmicutes Clostridia Clostridiales Ruminococcaceae 0.04.4	2.12E-06+-3.78E-05	-7.80E-07+-7.21E-05	-4.31E-08+-2.86E-05
Firmicutes Clostridia Clostridiales Ruminococcaceae 0.099	-1.07E-05+-5.34E-05	3.67E-06+-4.10E-05	4.71E-06+-4.00E-05
Firmicutes Clostridia Clostridiales Ruminococcaceae 0.088.3	-2.17E-06+-6.37E-05	-4.18E-06+-1.25E-04	-9.25E-07+-2.07E-05
Parabacteroides_distasonis sp. 0.078	1.26E-05+-1.99E-04	3.13E-05+-1.14E-04	-3.51E-04+-2.30E-03
Firmicutes Clostridia Clostridiales Ruminococcaceae 0.048.4	4.60E-06+-3.23E-05	-1.33E-06+-2.79E-05	-2.07E-05+-8.59E-05
Firmicutes Clostridia Clostridiales Ruminococcaceae 0.048.5	-3.48E-06+-5.49E-05	7.40E-07+-8.87E-05	4.32E-06+-1.97E-05
Flavobacterium sp. 0.254	-3.97E-05+-9.44E-04	2.75E-04+-1.61E-03	7.12E-05+-1.94E-04
Firmicutes Clostridia Clostridiales Ruminococcaceae 0.035.3	7.26E-07+-2.63E-05	-5.66E-06+-2.96E-05	1.61E-06+-1.04E-05
Butyricicoccus sp. 0.045	4.55E-06+-5.36E-05	2.84E-05+-1.33E-04	-9.37E-06+-6.37E-05
Firmicutes Clostridia Clostridiales Ruminococcaceae 0.246	-3.64E-05+-2.61E-04	4.66E-07+-2.75E-04	6.13E-06+-2.64E-04
Firmicutes Clostridia Clostridiales Lachnospiraceae Shuttleworthia Ambiguous_taxa 0.094	-1.61E-06+-6.61E-05	-6.59E-06+-4.97E-05	-7.57E-06+-7.73E-05
Firmicutes Clostridia Clostridiales Ruminococcaceae 0.024.6	-2.08E-06+-2.94E-05	-3.77E-07+-4.34E-05	1.32E-06+-2.39E-05
Ruminococcaceae_UCG-007 sp. 0.075	4.46E-06+-4.42E-05	2.01E-06+-4.52E-05	-5.80E-08+-4.10E-05
Firmicutes Clostridia Clostridiales Ruminococcaceae 0.032.4	2.16E-06+-2.19E-05	-5.37E-06+-1.93E-05	-4.99E-06+-3.12E-05
uncultured_bacterium sp. 0.134	-3.52E-07+-6.78E-05	8.92E-06+-9.78E-05	4.74E-06+-7.29E-05
Firmicutes Clostridia Clostridiales Ruminococcaceae 0.233	-2.82E-05+-2.04E-04	-7.57E-06+-1.49E-04	1.60E-05+-1.54E-04
Firmicutes Clostridia Clostridiales Lachnospiraceae 0.08.2	-1.62E-05+-9.74E-05	8.77E-06+-7.93E-05	3.30E-05+-1.86E-04
Firmicutes Clostridia Clostridiales Ruminococcaceae 0.045.1	3.87E-06+-7.60E-05	2.87E-07+-1.60E-05	4.17E-05+-2.20E-04
Candidatus_Soleaferrea sp. 0.123	-3.78E-07+-6.76E-05	-9.16E-07+-3.89E-05	6.82E-06+-4.59E-05
Firmicutes Clostridia Clostridiales Ruminococcaceae 0.152.1	1.13E-05+-5.95E-05	-1.56E-05+-9.80E-05	-3.34E-06+-6.02E-05
Cyanobacteria Melainabacteria Gastranaerophilales Ambiguous_taxa 0.021	-3.37E-06+-2.23E-05	-1.68E-05+-9.17E-05	5.45E-06+-2.55E-05
uncultured_bacterium sp. 0.206	2.07E-06+-8.83E-05	-1.18E-05+-8.02E-05	1.91E-05+-1.56E-04
Firmicutes Clostridia Clostridiales Ruminococcaceae 0.016.6	-2.67E-06+-1.48E-05	-3.56E-06+-1.78E-05	0.00E+00+-0.00E+00
Alistipes sp. 0.053.2	-1.73E-05+-2.82E-04	4.91E-05+-3.66E-04	3.43E-05+-1.71E-04
[Ruminococcus]_gauvreauii_group sp. 0.024.1	-1.94E-06+-2.48E-05	-1.14E-06+-7.65E-06	-1.05E-05+-8.22E-05
Firmicutes Clostridia Clostridiales Lachnospiraceae 0.179.1	-1.26E-05+-1.10E-04	8.41E-06+-4.95E-05	4.39E-06+-1.44E-04
uncultured_Clostridiales_bacterium sp. 0.04	-1.67E-06+-1.24E-05	-5.04E-06+-1.94E-05	2.28E-05+-7.39E-05
Firmicutes Clostridia Clostridiales Ruminococcaceae 0.027.4	-4.38E-07+-1.28E-05	-8.81E-06+-4.79E-05	-3.46E-06+-3.94E-05
Intestinimonas sp. 0.032	-6.45E-07+-1.58E-05	-8.33E-06+-5.37E-05	-5.87E-06+-2.45E-05
Firmicutes Clostridia Clostridiales Lachnospiraceae 0.043.8	9.21E-06+-5.52E-05	3.38E-06+-1.01E-04	-5.13E-06+-5.92E-05
Firmicutes Clostridia Clostridiales Family_XIII 0.086	1.33E-07+-6.08E-05	-9.70E-06+-8.75E-05	1.14E-05+-7.50E-05
Lactococcus sp. 0.07	7.43E-06+-7.56E-05	-6.13E-06+-2.83E-05	5.68E-06+-5.86E-05
Firmicutes Clostridia Clostridiales Ruminococcaceae 0.043.1	-2.50E-06+-5.13E-05	2.61E-06+-1.79E-05	1.47E-05+-8.20E-05
Erysipelatoclostridium sp. 0.051	1.01E-05+-1.29E-04	3.50E-06+-3.18E-05	-5.56E-05+-2.55E-04
Firmicutes Clostridia Clostridiales Ruminococcaceae 0.118.2	5.02E-07+-5.99E-05	7.02E-06+-1.12E-04	-6.04E-06+-6.38E-05
Veillonellaceae_bacterium_canine_oral_taxon_211 sp. 0.024	2.53E-05+-2.10E-04	-2.09E-05+-1.35E-04	-2.15E-05+-1.59E-04
Firmicutes Clostridia Clostridiales Lachnospiraceae 0.019.9	-2.60E-06+-3.04E-05	-8.09E-06+-5.42E-05	-4.76E-06+-3.09E-05
Firmicutes Clostridia Clostridiales Ruminococcaceae 0.091	-1.51E-06+-7.66E-05	-2.86E-06+-2.68E-05	-9.73E-06+-8.04E-05
Firmicutes Clostridia Clostridiales Lachnospiraceae 0.094.4	-7.61E-07+-1.64E-04	-1.27E-05+-8.82E-05	2.81E-05+-1.05E-04
Firmicutes Clostridia Clostridiales Lachnospiraceae 0.072.1	-1.30E-05+-6.09E-05	-4.73E-06+-1.92E-05	7.03E-06+-8.96E-05
Firmicutes Clostridia Clostridiales Peptostreptococcaceae 0.217	1.00E-04+-7.71E-04	5.07E-05+-2.02E-04	3.01E-05+-4.49E-04
Firmicutes Clostridia Clostridiales Ruminococcaceae Intestinimonas Ambiguous_taxa 0.043	-5.23E-06+-3.69E-05	-2.37E-06+-1.19E-05	-4.82E-06+-4.22E-05
Firmicutes Clostridia Clostridiales Ruminococcaceae 0.07.2	-1.54E-05+-1.08E-04	9.15E-06+-5.36E-05	1.39E-05+-6.10E-05
uncultured_bacterium sp. 0.053	-7.52E-07+-2.61E-05	-2.09E-07+-1.88E-05	4.55E-06+-7.19E-05
Intestinimonas sp. 0.115	5.76E-06+-8.30E-05	4.99E-07+-5.86E-05	5.45E-06+-6.37E-05
Firmicutes Clostridia Clostridiales Ruminococcaceae 0.029.3	-2.87E-06+-3.48E-05	-2.00E-06+-9.67E-06	2.62E-06+-1.70E-05
Ruminococcaceae_UCG-010 sp. 0.07	1.06E-05+-1.23E-04	3.59E-05+-2.36E-04	1.60E-05+-1.03E-04
Firmicutes Clostridia Clostridiales Ruminococcaceae 0.019.7	-4.82E-07+-1.13E-05	-1.84E-06+-8.74E-06	6.35E-06+-4.79E-05
Firmicutes Clostridia Clostridiales Lachnospiraceae 0.07.2	1.20E-05+-2.22E-04	4.59E-05+-3.10E-04	-1.94E-05+-1.08E-04
Firmicutes Clostridia Clostridiales Ruminococcaceae 0.091.1	-6.09E-07+-7.64E-05	-2.06E-06+-3.26E-05	-1.28E-05+-8.06E-05
Firmicutes Clostridia Clostridiales Lachnospiraceae Lachnospiraceae_UCG-004 Ambiguous_taxa 0.035	-1.46E-06+-2.56E-05	6.24E-06+-2.88E-05	-1.39E-06+-2.14E-05
Firmicutes Clostridia Clostridiales Ruminococcaceae 0.037.3	-7.31E-07+-3.07E-05	1.54E-05+-1.14E-04	-2.01E-06+-1.46E-05
Hungatella sp. 0.051	3.67E-06+-1.94E-05	9.88E-06+-8.81E-05	-3.60E-06+-4.23E-05
Firmicutes Clostridia Clostridiales Lachnospiraceae 0.021.7	-1.20E-06+-1.83E-05	-2.92E-06+-1.52E-05	-3.34E-06+-1.60E-05
Firmicutes Clostridia Clostridiales Lachnospiraceae Eisenbergiella Ambiguous_taxa 0.045	-1.27E-04+-1.20E-03	3.49E-05+-2.13E-04	-4.04E-05+-2.76E-04
Firmicutes Clostridia Clostridiales Ruminococcaceae 0.107.1	-4.39E-06+-1.44E-04	2.35E-05+-1.99E-04	1.13E-05+-1.12E-04
Veillonella sp. 0.032.1	-2.82E-06+-1.66E-05	2.55E-05+-3.36E-04	-5.90E-06+-3.83E-05
Oscillospira sp. 0.128	2.45E-06+-8.05E-05	-9.72E-06+-3.30E-05	-1.15E-05+-1.37E-04
Firmicutes Clostridia Clostridiales Ruminococcaceae 0.072.2	1.84E-06+-2.68E-05	-9.90E-06+-7.80E-05	1.76E-05+-8.93E-05
Firmicutes Clostridia Clostridiales Ruminococcaceae 0.024.8	-4.42E-06+-2.62E-05	6.07E-08+-2.02E-05	-5.69E-06+-2.66E-05
Firmicutes Clostridia Clostridiales Ruminococcaceae 0.029.4	1.07E-06+-3.65E-05	-7.60E-07+-5.10E-06	2.94E-05+-1.49E-04
Firmicutes Clostridia Clostridiales Ruminococcaceae 0.099.1	8.41E-07+-4.76E-05	2.02E-06+-2.44E-05	1.70E-05+-8.49E-05
Firmicutes Clostridia Clostridiales Family_XIII Family_XIII_AD3011_group uncultured_organism 0.045	2.13E-06+-2.77E-05	-1.58E-06+-1.23E-05	-1.64E-05+-5.53E-05
Actinobacteria Coriobacteriia Coriobacteriales Coriobacteriaceae Slackia Ambiguous_taxa 0.045	6.87E-06+-9.02E-05	-2.54E-06+-1.16E-05	-1.34E-06+-5.02E-05
Firmicutes Clostridia Clostridiales Family_XIII 0.04	2.90E-06+-4.48E-05	1.37E-06+-1.21E-05	8.25E-06+-6.34E-05
Firmicutes Clostridia Clostridiales Family_XIII Family_XIII_AD3011_group uncultured_organism 0.056	-7.83E-07+-3.43E-05	1.55E-06+-3.25E-05	1.20E-05+-7.20E-05
Butyricicoccus sp. 0.072	-4.70E-06+-6.84E-05	6.68E-06+-1.14E-04	2.63E-06+-1.11E-04
Firmicutes Clostridia Clostridiales Lachnospiraceae 0.056.1	-9.86E-06+-4.60E-05	1.96E-06+-9.33E-05	-4.07E-06+-3.11E-05
Firmicutes Clostridia Clostridiales Lachnospiraceae 0.037.6	1.12E-06+-2.27E-05	4.18E-06+-5.20E-05	-7.04E-06+-2.62E-05
Firmicutes Clostridia Clostridiales Lachnospiraceae 0.024.5	-2.49E-06+-2.22E-05	-6.27E-08+-1.04E-05	0.00E+00+-0.00E+00
Streptococcus sp. 0.043	-2.37E-07+-1.86E-05	-4.84E-06+-3.18E-05	-6.08E-06+-4.80E-05
Oscillibacter sp. 0.048	-6.24E-06+-4.93E-05	-3.06E-06+-1.81E-05	-4.72E-06+-4.54E-05
Firmicutes Clostridia Clostridiales Family_XIII Family_XIII_AD3011_group uncultured_organism 0.061	1.66E-06+-3.87E-05	9.13E-06+-3.88E-05	2.61E-05+-7.65E-05
uncultured_prokaryote sp. 0.035	3.12E-06+-3.28E-05	-4.18E-07+-2.23E-05	3.66E-06+-2.37E-05
Firmicutes Clostridia Clostridiales Ruminococcaceae 0.027.6	-2.74E-06+-2.71E-05	-3.80E-07+-2.55E-06	-9.96E-06+-4.74E-05
Veillonella sp. 0.048	3.30E-06+-3.09E-05	-2.93E-06+-1.38E-05	-8.66E-06+-3.93E-05
Streptococcus sp. 0.053.1	5.16E-07+-3.57E-05	2.36E-07+-1.34E-05	2.51E-06+-6.46E-05
Firmicutes Clostridia Clostridiales Ruminococcaceae Ruminococcaceae_NK4A214_group uncultured_organism 0.016.1	9.13E-07+-8.56E-06	-3.80E-07+-2.55E-06	-5.56E-06+-2.64E-05
Firmicutes Clostridia Clostridiales Ruminococcaceae Flavonifractor Ambiguous_taxa 0.083	-7.04E-06+-4.43E-05	1.03E-05+-6.84E-05	2.18E-05+-2.07E-04
Bacteroides sp. 0.037.2	2.16E-07+-1.87E-04	5.26E-05+-4.47E-04	-9.13E-07+-3.68E-05
Firmicutes Clostridia Clostridiales Lachnospiraceae 0.473.1	3.60E-05+-8.85E-04	2.14E-05+-1.56E-03	1.57E-04+-8.64E-04
unidentified sp. 0.11	-6.14E-06+-3.46E-04	1.64E-05+-1.06E-04	1.64E-05+-3.07E-04
Firmicutes Clostridia Clostridiales Lachnospiraceae 0.019.10	-7.56E-06+-4.73E-05	4.76E-06+-1.07E-04	0.00E+00+-0.00E+00
Firmicutes Clostridia Clostridiales Lachnospiraceae 0.08.3	-1.20E-06+-9.09E-05	2.66E-05+-1.20E-04	-2.88E-06+-1.16E-04
Firmicutes Clostridia Clostridiales Ruminococcaceae 0.075.1	3.26E-05+-1.07E-03	9.85E-05+-3.42E-04	-9.88E-06+-1.66E-04
Oscillibacter sp. 0.072	-8.00E-07+-6.24E-05	3.05E-06+-5.42E-05	1.54E-06+-5.44E-05
Ruminococcaceae_UCG-002 sp. 0.045	5.58E-05+-3.47E-04	-3.51E-05+-1.90E-04	-1.34E-05+-1.18E-04
Caproiciproducens sp. 0.045	1.62E-04+-1.11E-03	4.10E-06+-2.75E-05	-1.88E-04+-1.35E-03
Firmicutes Clostridia Clostridiales Ruminococcaceae 0.053.2	2.29E-05+-1.49E-04	2.47E-05+-1.04E-04	4.50E-06+-9.23E-05
Firmicutes Clostridia Clostridiales Ruminococcaceae Ruminiclostridium_9 uncultured_organism 0.072	2.52E-06+-9.44E-05	-1.78E-07+-7.80E-05	1.25E-05+-1.23E-04
Firmicutes Clostridia Clostridiales Lachnospiraceae Lachnospiraceae_UCG-001 Ambiguous_taxa 0.102	-3.63E-05+-2.32E-04	1.34E-05+-6.45E-05	-4.14E-05+-2.28E-04
Ruminococcaceae_UCG-014 sp. 0.07	5.37E-05+-3.35E-04	1.35E-05+-6.18E-05	2.82E-05+-3.71E-04
Veillonella sp. 0.187	-8.29E-05+-6.11E-04	-1.19E-05+-2.18E-04	-2.03E-05+-1.23E-04
Firmicutes Clostridia Clostridiales Lachnospiraceae Coprococcus_2 Ambiguous_taxa 0.067	1.17E-05+-1.66E-04	4.80E-05+-2.52E-04	2.96E-05+-2.50E-04
Proteobacteria Gammaproteobacteria Pasteurellales Pasteurellaceae 0.029	-9.20E-06+-8.41E-05	2.85E-06+-2.07E-05	2.92E-06+-1.33E-05
Cyanobacteria Melainabacteria Gastranaerophilales Ambiguous_taxa 0.04	1.01E-06+-6.52E-05	-8.48E-07+-2.69E-05	3.72E-05+-1.76E-04
Firmicutes Erysipelotrichia Erysipelotrichales Erysipelotrichaceae Solobacterium Ambiguous_taxa 0.072	2.73E-06+-4.16E-05	4.34E-06+-3.98E-05	-4.26E-06+-2.38E-05
Firmicutes Clostridia Clostridiales Ruminococcaceae uncultured human_gut_metagenome 0.024	-6.39E-06+-5.21E-05	-3.53E-07+-3.13E-05	2.27E-05+-1.29E-04
Blautia sp. 0.035.1	-6.91E-06+-3.99E-05	4.83E-06+-6.54E-05	-2.67E-06+-3.22E-05
Lactobacillus sp. 0.032	-1.64E-05+-2.51E-04	-2.68E-05+-1.85E-04	0.00E+00+-0.00E+00
Firmicutes Clostridia Clostridiales Ruminococcaceae 0.037.4	5.30E-06+-5.40E-05	-5.24E-06+-4.57E-05	2.55E-06+-1.91E-05
Firmicutes Clostridia Clostridiales Lachnospiraceae 0.086.7	-1.01E-05+-1.02E-04	-1.76E-06+-1.11E-04	2.15E-05+-8.36E-05
Firmicutes Clostridia Clostridiales Lachnospiraceae 0.061.2	-2.33E-05+-1.17E-04	3.73E-06+-5.95E-05	4.93E-05+-2.18E-04
Oribacterium sp. 0.037	6.85E-06+-6.47E-05	1.18E-07+-2.86E-05	0.00E+00+-0.00E+00
Firmicutes Clostridia Clostridiales Lachnospiraceae 0.061.3	8.77E-07+-1.99E-05	-5.46E-07+-2.70E-05	-8.26E-06+-6.06E-05
Ruminococcaceae_UCG-013 sp. 0.048.2	2.48E-05+-2.50E-04	-2.55E-06+-2.75E-05	2.85E-05+-1.30E-04
Ruminococcaceae_UCG-014 sp. 0.024	-1.60E-05+-8.39E-05	2.05E-06+-1.38E-05	-6.33E-06+-6.41E-05
Firmicutes Clostridia Clostridiales Ruminococcaceae 0.07.3	1.04E-06+-1.02E-04	-1.42E-05+-6.39E-05	-1.55E-05+-1.14E-04
Firmicutes Clostridia Clostridiales Family_XIII 0.051	7.62E-06+-7.71E-05	-3.66E-06+-1.13E-04	-3.99E-06+-6.44E-05
Firmicutes Clostridia Clostridiales Ruminococcaceae 0.029.5	-5.71E-06+-2.92E-05	3.79E-06+-2.17E-05	-3.42E-06+-2.21E-05
Firmicutes Clostridia Clostridiales Ruminococcaceae Ruminococcaceae_UCG-005 uncultured_organism 0.083	7.57E-06+-1.97E-04	2.25E-05+-1.53E-04	-3.40E-05+-2.20E-04
Firmicutes Clostridia Clostridiales Family_XIII Family_XIII_AD3011_group uncultured_organism 0.086	2.26E-06+-5.90E-05	-5.25E-07+-5.07E-05	4.42E-06+-2.95E-05
Firmicutes Clostridia Clostridiales Ruminococcaceae uncultured human_gut_metagenome 0.043	4.80E-07+-2.94E-05	1.03E-06+-6.88E-06	-9.10E-06+-3.09E-05
Ruminococcus_1 sp. 0.072	4.24E-05+-4.15E-04	6.86E-05+-4.28E-04	2.95E-05+-3.43E-04
Firmicutes Clostridia Clostridiales Lachnospiraceae 0.037.7	-3.15E-06+-3.83E-05	2.24E-06+-2.64E-05	2.02E-06+-2.39E-05
Ruminococcaceae_UCG-014 sp. 0.064	2.03E-04+-1.83E-03	-1.05E-03+-5.10E-03	-1.68E-04+-8.15E-04
Holdemania sp. 0.16	1.77E-05+-1.00E-04	2.52E-06+-2.29E-05	-1.60E-05+-9.32E-05
Streptococcus sp. 0.072	-2.63E-06+-4.25E-05	4.78E-06+-3.93E-05	1.38E-06+-7.77E-05
Oscillibacter sp. 0.233	-1.36E-04+-1.05E-03	2.41E-06+-3.91E-04	-2.06E-05+-4.24E-04
Parabacteroides sp. 0.227	-5.00E-05+-7.06E-04	-1.14E-05+-1.62E-04	2.29E-05+-4.40E-04
Bacteroidetes Bacteroidia Bacteroidales Prevotellaceae 0.043	1.01E-05+-1.66E-04	-3.88E-06+-1.06E-04	-1.35E-04+-8.71E-04
Verrucomicrobia Verrucomicrobiae Verrucomicrobiales Verrucomicrobiaceae Akkermansia uncultured_organism 0.056.1	-5.36E-07+-7.16E-05	1.37E-04+-9.80E-04	1.75E-04+-8.41E-04
Firmicutes Clostridia Clostridiales Lachnospiraceae 0.107.2	-6.79E-05+-5.13E-04	9.83E-05+-5.03E-04	-3.39E-05+-6.32E-04
Clostridium_sensu_stricto_1 sp. 0.072	-8.25E-06+-4.70E-05	-3.92E-06+-2.58E-05	4.64E-05+-1.78E-04
Firmicutes Clostridia Clostridiales Ruminococcaceae 0.31	-1.13E-05+-3.14E-04	-8.44E-06+-3.55E-04	-5.65E-05+-1.22E-03
Blautia sp. 0.061	6.10E-05+-5.07E-04	-1.37E-05+-7.87E-05	5.01E-05+-1.84E-04
Firmicutes Clostridia Clostridiales Lachnospiraceae 0.072.2	-2.23E-06+-8.88E-05	1.48E-05+-6.70E-05	-1.24E-05+-4.29E-05
Firmicutes Clostridia Clostridiales Ruminococcaceae 0.013.9	-6.20E-06+-3.58E-05	0.00E+00+-0.00E+00	-3.17E-06+-2.06E-05
Firmicutes Clostridia Clostridiales Ruminococcaceae Intestinimonas Ambiguous_taxa 0.15	-6.31E-06+-9.54E-05	1.00E-05+-1.29E-04	-5.06E-06+-1.27E-04
Firmicutes Clostridia Clostridiales Lachnospiraceae 0.08.4	9.18E-06+-1.68E-04	-1.50E-05+-5.18E-05	1.51E-05+-7.64E-05
Firmicutes Clostridia Clostridiales Ruminococcaceae Oscillospira Ambiguous_taxa 0.043	1.16E-07+-3.92E-05	1.71E-05+-6.49E-05	2.01E-05+-9.75E-05
Firmicutes Clostridia Clostridiales Ruminococcaceae 0.037.5	6.90E-07+-3.10E-05	4.70E-07+-1.42E-05	-1.83E-05+-5.70E-05
Firmicutes Clostridia Clostridiales Ruminococcaceae 0.07.4	7.62E-06+-7.77E-05	4.54E-07+-5.87E-05	9.36E-06+-8.31E-05
Firmicutes Clostridia Clostridiales Lachnospiraceae 0.029.5	-3.34E-06+-2.20E-05	4.79E-07+-7.06E-06	3.02E-06+-3.12E-05
Firmicutes Clostridia Clostridiales Lachnospiraceae 0.134	-6.96E-06+-4.74E-04	-1.29E-05+-8.62E-05	-3.09E-05+-3.28E-04
Firmicutes Clostridia Clostridiales Lachnospiraceae 0.128.5	-2.63E-05+-9.07E-05	-3.52E-05+-1.35E-04	-1.58E-05+-8.41E-05
Bifidobacterium sp. 0.131	5.34E-04+-3.13E-03	6.83E-04+-2.66E-03	-4.98E-04+-1.78E-03
Firmicutes Clostridia Clostridiales Family_XIII 0.027	2.02E-06+-2.34E-05	1.81E-06+-1.21E-05	-7.28E-06+-4.09E-05
Firmicutes Clostridia Clostridiales Ruminococcaceae 0.032.5	-2.60E-06+-3.22E-05	-1.89E-06+-1.27E-05	-2.21E-06+-2.68E-05
Firmicutes Clostridia Clostridiales Ruminococcaceae 0.04.5	5.09E-06+-3.68E-05	5.32E-06+-5.11E-05	7.46E-06+-2.84E-05
Firmicutes Clostridia Clostridiales Ruminococcaceae 0.032.6	-2.71E-06+-2.40E-05	2.54E-06+-1.87E-05	3.43E-09+-3.29E-05
uncultured_Clostridiales_bacterium sp. 0.051	-3.59E-06+-3.87E-05	-8.50E-07+-1.51E-05	-4.67E-06+-4.06E-05
Firmicutes Clostridia Clostridiales Lachnospiraceae 0.035.6	6.05E-06+-5.69E-05	5.30E-06+-3.56E-05	-4.40E-06+-2.35E-05
Bifidobacterium sp. 0.214	-1.06E-04+-1.93E-03	1.33E-04+-9.46E-04	-3.16E-05+-8.40E-04
Actinobacteria Coriobacteriia Coriobacteriales Coriobacteriaceae Slackia Ambiguous_taxa 0.134	2.02E-05+-2.06E-04	-3.90E-08+-8.50E-05	2.34E-05+-1.83E-04
Firmicutes Erysipelotrichia Erysipelotrichales Erysipelotrichaceae uncultured Clostridiales_bacterium_60-7e 0.061	9.56E-06+-8.66E-05	1.86E-07+-6.31E-05	3.89E-06+-9.91E-05
Firmicutes Clostridia Clostridiales Lachnospiraceae 0.056.2	-3.07E-06+-3.47E-05	3.91E-08+-2.57E-05	-3.95E-06+-4.55E-05
uncultured_bacterium sp. 0.027.1	-1.18E-06+-1.56E-05	7.67E-07+-5.15E-06	9.77E-07+-6.33E-06
Intestinimonas sp. 0.032.1	-3.08E-07+-2.09E-05	-3.26E-07+-1.30E-05	7.27E-06+-8.23E-05
Intestinimonas sp. 0.067	-1.79E-06+-2.98E-05	-9.20E-06+-5.24E-05	-2.42E-06+-3.79E-05
Firmicutes Clostridia Clostridiales Lachnospiraceae 0.043.9	-4.09E-06+-2.26E-05	-3.57E-06+-1.82E-05	9.63E-07+-6.24E-06
Firmicutes Clostridia Clostridiales Lachnospiraceae 0.024.7	-4.93E-06+-3.26E-05	1.23E-06+-8.28E-06	1.82E-06+-2.68E-05
Firmicutes Clostridia Clostridiales Lachnospiraceae 0.037.8	-1.98E-06+-3.59E-05	-1.73E-06+-2.99E-05	-1.93E-06+-2.20E-05
Firmicutes Clostridia Clostridiales Family_XIII Family_XIII_AD3011_group uncultured_organism 0.035	5.59E-06+-5.22E-05	3.57E-07+-2.40E-06	4.81E-08+-1.02E-04
Firmicutes Clostridia Clostridiales Lachnospiraceae 0.027.11	-3.57E-06+-2.35E-05	0.00E+00+-0.00E+00	1.09E-07+-7.97E-05
Bacteroides sp. 0.043.1	-6.75E-05+-7.35E-04	4.24E-06+-2.86E-05	4.11E-06+-2.66E-05
Firmicutes Clostridia Clostridiales Ruminococcaceae 0.019.9	-1.81E-07+-1.31E-05	7.80E-06+-5.23E-05	-1.41E-05+-5.54E-05
Firmicutes Erysipelotrichia Erysipelotrichales Erysipelotrichaceae uncultured Clostridiales_bacterium_60-7e 0.045	1.38E-05+-7.52E-05	9.04E-07+-6.06E-06	3.14E-06+-5.11E-05
Firmicutes Clostridia Clostridiales Lachnospiraceae 0.029.6	-5.09E-06+-4.00E-05	5.47E-06+-3.23E-05	6.97E-07+-3.05E-05
uncultured_rumen_bacterium sp. 0.118	3.03E-06+-5.52E-05	-4.83E-06+-3.72E-05	2.06E-06+-8.17E-05
Firmicutes Clostridia Clostridiales Ruminococcaceae 0.08.2	1.19E-05+-8.23E-05	-3.13E-06+-3.31E-05	6.07E-05+-5.96E-04
Firmicutes Clostridia Clostridiales Ruminococcaceae 0.056.4	-2.38E-07+-5.17E-05	1.54E-07+-1.62E-05	5.02E-06+-4.14E-05
Firmicutes Clostridia Clostridiales Ruminococcaceae 0.027.7	4.63E-07+-1.84E-05	1.17E-06+-7.84E-06	-9.86E-07+-2.86E-05
Firmicutes Clostridia Clostridiales Ruminococcaceae 0.053.3	7.82E-06+-3.99E-05	-7.23E-06+-4.62E-05	4.40E-07+-1.10E-04
Firmicutes Clostridia Clostridiales Lachnospiraceae Butyrivibrio uncultured_organism 0.158	-7.01E-04+-3.78E-03	-2.16E-04+-2.36E-03	-2.89E-04+-3.32E-03
Firmicutes Clostridia Clostridiales Ruminococcaceae 0.04.6	-1.16E-05+-5.79E-05	2.73E-06+-1.28E-05	-4.66E-06+-3.36E-05
Firmicutes Clostridia Clostridiales Ruminococcaceae 0.104.5	1.51E-06+-5.88E-05	-4.37E-06+-5.42E-05	-2.86E-07+-4.17E-05
Ruminococcaceae_UCG-014 sp. 0.045.1	4.89E-05+-3.55E-04	1.70E-04+-1.20E-03	7.33E-05+-4.75E-04
Candidatus_Soleaferrea sp. 0.04	1.03E-06+-2.71E-05	-5.88E-06+-3.59E-05	4.91E-06+-3.59E-05
Hungatella sp. 0.184	-2.07E-05+-6.83E-04	1.83E-05+-1.25E-04	7.17E-04+-3.15E-03
Firmicutes Clostridia Clostridiales Ruminococcaceae 0.07.5	5.15E-06+-5.66E-05	2.73E-06+-2.51E-05	1.31E-06+-8.02E-05
Firmicutes Clostridia Clostridiales Ruminococcaceae 0.045.2	-4.26E-07+-2.34E-05	-2.97E-06+-3.42E-05	-1.01E-05+-3.96E-05
Bacteroidetes Bacteroidia Bacteroidales Porphyromonadaceae Odoribacter Ambiguous_taxa 0.032	5.87E-07+-1.19E-05	4.73E-07+-1.07E-05	9.22E-06+-4.98E-05
uncultured_Clostridiales_bacterium sp. 0.16	6.21E-06+-8.78E-05	-1.19E-05+-6.28E-05	-2.81E-05+-1.36E-04
Firmicutes Clostridia Clostridiales Ruminococcaceae 0.061.1	-4.85E-06+-8.37E-05	0.00E+00+-0.00E+00	-7.93E-06+-4.04E-05
Ruminococcaceae_UCG-014 sp. 0.013.3	-3.03E-06+-1.71E-05	-9.81E-06+-4.88E-05	0.00E+00+-0.00E+00
Firmicutes Clostridia Clostridiales Ruminococcaceae 0.029.6	4.88E-06+-3.15E-05	-1.92E-06+-1.82E-05	-3.39E-06+-3.64E-05
Firmicutes Clostridia Clostridiales Ruminococcaceae 0.07.6	3.40E-06+-4.29E-05	-8.46E-06+-4.24E-05	3.54E-06+-3.24E-05
Streptococcus sp. 0.123	3.86E-06+-1.76E-04	2.72E-06+-9.12E-05	1.33E-05+-1.50E-04
uncultured_prokaryote sp. 0.032	4.99E-06+-4.17E-05	1.82E-06+-1.56E-05	2.26E-06+-8.03E-05
Firmicutes Clostridia Clostridiales Ruminococcaceae 0.027.8	8.21E-06+-1.42E-04	1.94E-06+-1.30E-05	8.69E-06+-1.34E-04
Candidatus_Soleaferrea sp. 0.024	-1.34E-06+-2.75E-05	-3.54E-06+-1.68E-05	0.00E+00+-0.00E+00
Firmicutes Clostridia Clostridiales Ruminococcaceae Ruminococcaceae_UCG-008 Ambiguous_taxa 0.045	2.26E-05+-1.52E-04	-5.63E-06+-7.08E-05	-1.32E-07+-7.46E-05
Parabacteroides_distasonis sp. 0.029	3.03E-06+-2.77E-05	6.87E-06+-4.97E-05	0.00E+00+-0.00E+00
[Eubacterium]_coprostanoligenes_group sp. 0.032	-4.87E-06+-2.44E-05	-1.38E-06+-9.23E-06	2.52E-06+-3.68E-05
Firmicutes Erysipelotrichia Erysipelotrichales Erysipelotrichaceae 0.035	3.31E-06+-3.82E-05	-6.53E-06+-5.26E-05	1.06E-05+-4.69E-05
Firmicutes Clostridia Clostridiales Lachnospiraceae 0.029.7	1.41E-06+-2.01E-05	9.51E-06+-4.01E-05	-2.59E-06+-1.68E-05
[Clostridium]_innocuum_group sp. 0.051	5.59E-06+-8.88E-05	-1.60E-06+-1.73E-05	6.95E-07+-1.92E-05
Firmicutes Clostridia Clostridiales Ruminococcaceae 0.115	8.18E-05+-4.08E-04	-2.83E-05+-3.79E-04	7.37E-05+-4.61E-04
Firmicutes Clostridia Clostridiales Ruminococcaceae 0.029.7	-7.18E-07+-1.31E-05	0.00E+00+-0.00E+00	-5.94E-06+-1.87E-05
Firmicutes Clostridia Clostridiales Ruminococcaceae 0.045.3	-1.00E-06+-3.03E-05	9.44E-06+-5.42E-05	-6.36E-06+-5.26E-05
Firmicutes Clostridia Clostridiales Ruminococcaceae 0.112.3	-7.21E-08+-8.16E-05	-1.10E-05+-5.61E-05	1.16E-06+-4.99E-05
Firmicutes Clostridia Clostridiales Lachnospiraceae 0.037.9	4.82E-07+-1.69E-05	-2.60E-06+-2.32E-05	-1.90E-06+-3.26E-05
Firmicutes Clostridia Clostridiales Lachnospiraceae Butyrivibrio uncultured_organism 0.083	-1.57E-04+-9.78E-04	0.00E+00+-0.00E+00	2.22E-04+-1.44E-03
uncultured_Methanobacteriales_archaeon sp. 0.027	-5.35E-06+-3.21E-05	1.24E-05+-1.07E-04	4.21E-06+-2.73E-05
Ruminococcus_1 sp. 0.235	3.70E-04+-3.15E-03	-1.06E-04+-8.97E-04	-3.57E-04+-1.12E-03
Hydrogenoanaerobacterium sp. 0.104	-1.73E-05+-2.71E-04	-5.31E-05+-2.51E-04	4.49E-05+-1.19E-04
Firmicutes Clostridia Clostridiales Family_XI Ezakiella Ambiguous_taxa 0.051	1.21E-05+-5.37E-05	-9.50E-06+-8.38E-05	-1.32E-05+-1.22E-04
Firmicutes Clostridia Clostridiales Ruminococcaceae Anaerotruncus uncultured_organism 0.048.1	-9.20E-07+-1.15E-05	-6.68E-06+-4.03E-05	-5.54E-06+-4.47E-05
Firmicutes Clostridia Clostridiales Ruminococcaceae Ruminiclostridium_9 uncultured_organism 0.027.1	-4.68E-06+-2.56E-05	-4.67E-06+-2.71E-05	5.85E-06+-2.34E-05
Firmicutes Clostridia Clostridiales Ruminococcaceae uncultured 0.051	-3.32E-07+-3.66E-05	4.64E-07+-2.50E-05	-8.48E-06+-2.99E-05
Firmicutes Clostridia Clostridiales Ruminococcaceae 0.056.5	-2.48E-06+-4.39E-05	4.87E-06+-4.20E-05	-7.00E-07+-3.51E-05
Firmicutes Clostridia Clostridiales Ruminococcaceae 0.12.1	6.98E-06+-1.74E-04	-5.38E-05+-2.27E-04	-5.56E-06+-4.76E-05
Firmicutes Clostridia Clostridiales Ruminococcaceae 0.043.2	4.44E-06+-2.88E-05	-2.91E-06+-1.19E-05	1.31E-06+-6.47E-05
Atopobium sp. 0.051	-1.12E-05+-3.68E-05	3.67E-06+-3.11E-05	-1.41E-06+-3.31E-05
Firmicutes Clostridia Clostridiales Ruminococcaceae 0.035.4	1.01E-06+-3.95E-05	-3.73E-06+-2.50E-05	1.79E-05+-1.12E-04
Firmicutes Clostridia Clostridiales Lachnospiraceae 0.016.9	-7.94E-06+-5.14E-05	-2.89E-07+-1.51E-05	0.00E+00+-0.00E+00
Firmicutes Clostridia Clostridiales Ruminococcaceae 0.021.7	2.51E-07+-1.37E-05	0.00E+00+-0.00E+00	1.28E-05+-1.01E-04
Actinomyces sp. 0.029	-3.04E-06+-3.47E-05	3.02E-06+-2.41E-05	-2.55E-06+-1.65E-05
Actinobacteria Coriobacteriia Coriobacteriales Coriobacteriaceae 0.019	-1.01E-06+-4.44E-05	-2.24E-07+-2.62E-05	-3.73E-06+-2.42E-05
Firmicutes Clostridia Clostridiales Ruminococcaceae 0.021.8	1.39E-06+-1.80E-05	2.46E-06+-1.65E-05	-2.95E-06+-1.40E-05
uncultured_Veillonella_sp. sp. 0.029	9.82E-06+-6.17E-05	3.46E-06+-2.32E-05	-2.28E-06+-2.41E-05
Firmicutes Clostridia Clostridiales Ruminococcaceae 0.091.2	2.55E-06+-3.96E-05	-9.83E-06+-7.27E-05	-7.19E-07+-7.44E-05
Firmicutes Clostridia Clostridiales Family_XIII Family_XIII_AD3011_group uncultured_organism 0.053	9.92E-07+-5.06E-05	-5.65E-06+-4.69E-05	9.00E-06+-9.60E-05
Firmicutes Clostridia Clostridiales Ruminococcaceae 0.029.8	4.83E-06+-1.24E-04	-8.43E-06+-5.04E-05	-9.47E-07+-2.54E-05
Firmicutes Clostridia Clostridiales Ruminococcaceae 0.037.6	1.32E-06+-1.27E-05	-6.14E-06+-5.19E-05	-3.90E-06+-2.59E-05
uncultured_Ruminococcaceae_bacterium sp. 0.04	-4.63E-05+-2.44E-04	1.03E-05+-5.15E-05	-2.51E-06+-2.27E-04
Firmicutes Clostridia Clostridiales Ruminococcaceae 0.139.3	-2.18E-06+-1.82E-04	-1.30E-04+-1.28E-03	-6.32E-05+-2.13E-04
Firmicutes Clostridia Clostridiales Ruminococcaceae 0.083	-4.38E-06+-6.73E-05	1.33E-06+-3.03E-05	2.68E-05+-9.84E-05
Firmicutes Clostridia Clostridiales Ruminococcaceae 0.021.9	3.34E-06+-3.47E-05	-2.38E-06+-1.45E-05	-8.37E-06+-5.42E-05
Firmicutes Clostridia Clostridiales Lachnospiraceae 0.019.11	7.00E-06+-7.58E-05	0.00E+00+-0.00E+00	-2.32E-06+-1.50E-05
Firmicutes Clostridia Clostridiales Ruminococcaceae 0.024.9	-9.42E-07+-1.62E-05	-1.43E-07+-6.05E-06	-1.03E-05+-3.81E-05
Firmicutes Clostridia Clostridiales Ruminococcaceae 0.043.3	-8.40E-05+-7.02E-04	2.17E-05+-1.42E-04	4.42E-05+-2.06E-04
Firmicutes Clostridia Clostridiales Ruminococcaceae 0.083.1	4.37E-06+-5.63E-05	-4.51E-06+-2.65E-05	9.43E-06+-8.52E-05
[Clostridium]_innocuum_group sp. 0.072	-1.49E-06+-4.74E-05	7.23E-06+-3.56E-05	-1.54E-05+-5.53E-05
Firmicutes Clostridia Clostridiales Ruminococcaceae 0.083.2	1.02E-05+-6.37E-05	-2.10E-07+-3.49E-05	3.17E-06+-4.00E-05
Firmicutes Clostridia Clostridiales Lachnospiraceae 0.096.2	3.14E-06+-5.35E-05	3.82E-06+-3.71E-05	1.02E-06+-1.07E-04
Firmicutes Clostridia Clostridiales Ruminococcaceae 0.024.10	-1.62E-06+-9.63E-06	-1.84E-06+-1.09E-05	4.57E-06+-4.03E-05
Bacteroides sp. 0.34	1.22E-03+-1.69E-02	4.64E-03+-1.51E-02	-1.64E-03+-1.77E-02
Faecalibacterium sp. 0.08	2.02E-05+-3.81E-03	5.18E-04+-5.57E-03	6.89E-04+-3.73E-03
Bacteroides sp. 0.091.2	1.13E-04+-2.37E-03	3.63E-04+-2.27E-03	1.84E-03+-9.71E-03
Bacteroides sp. 0.198	4.21E-04+-2.30E-03	-2.54E-04+-1.38E-03	3.35E-04+-2.21E-03
Firmicutes Clostridia Clostridiales Lachnospiraceae 0.067.4	2.51E-06+-1.67E-03	2.28E-05+-1.29E-04	2.06E-04+-1.81E-03
Ruminococcaceae_UCG-014 sp. 0.059	1.95E-05+-2.01E-04	-5.86E-06+-2.24E-04	6.57E-06+-3.55E-05
Firmicutes Clostridia Clostridiales Ruminococcaceae Ruminiclostridium_6 Ambiguous_taxa 0.048	-1.84E-06+-2.04E-04	-9.71E-06+-4.00E-04	5.77E-04+-3.34E-03
Bacteroides sp. 0.032.5	4.53E-06+-2.26E-04	-4.21E-06+-2.82E-05	-2.78E-05+-1.37E-04
Bacteroides sp. 0.102.1	-6.07E-05+-7.92E-04	1.01E-04+-7.09E-04	5.76E-04+-2.31E-03
Ruminococcaceae_UCG-014 sp. 0.075	4.94E-05+-6.68E-04	1.94E-04+-1.35E-03	4.94E-05+-2.88E-04
Firmicutes Clostridia Clostridiales Lachnospiraceae 0.051.3	-6.50E-06+-1.02E-04	2.15E-05+-7.28E-05	4.20E-06+-2.04E-05
Ruminococcaceae_UCG-014 sp. 0.059.1	-2.34E-05+-2.26E-04	-1.85E-06+-1.24E-05	-3.80E-05+-3.52E-04
Ruminococcaceae_UCG-014 sp. 0.131	2.62E-04+-1.29E-03	1.89E-04+-7.31E-04	1.80E-05+-8.93E-04
[Ruminococcus]_gauvreauii_group sp. 0.045	8.58E-06+-1.25E-04	-4.26E-06+-2.86E-05	2.61E-05+-1.85E-04
Gemella sp. 0.142	2.10E-05+-1.06E-04	-1.82E-05+-6.73E-05	1.36E-05+-1.13E-04
Firmicutes Clostridia Clostridiales Ruminococcaceae 0.029.9	1.25E-05+-9.32E-05	2.85E-07+-7.84E-06	1.51E-06+-2.02E-05
Firmicutes Clostridia Clostridiales Lachnospiraceae Tyzzerella_3 Ambiguous_taxa 0.048	-9.24E-06+-2.48E-04	2.63E-05+-3.96E-04	-4.28E-06+-8.47E-05
Turicibacter sp. 0.158	2.76E-05+-1.41E-04	1.33E-05+-4.93E-05	2.06E-05+-2.84E-04
Firmicutes Clostridia Clostridiales Christensenellaceae uncultured uncultured_rumen_bacterium 0.176	3.05E-05+-1.75E-04	2.29E-05+-1.56E-04	-3.67E-05+-1.56E-04
Firmicutes Clostridia Clostridiales Ruminococcaceae 0.051.1	8.94E-06+-5.48E-05	-2.60E-06+-9.82E-06	1.05E-05+-6.91E-05
Streptococcus sp. 0.158	-1.07E-04+-7.67E-04	9.80E-06+-1.29E-04	-2.62E-04+-1.91E-03
Firmicutes Clostridia Clostridiales Lachnospiraceae 0.024.9	1.83E-06+-4.35E-05	1.38E-06+-1.27E-05	-1.11E-05+-7.38E-05
[Eubacterium]_coprostanoligenes_group sp. 0.072	-3.45E-06+-6.26E-05	2.16E-05+-1.34E-04	7.11E-05+-2.72E-04
Ruminiclostridium_9 sp. 0.07	-1.46E-05+-1.38E-04	-9.37E-06+-4.55E-05	8.61E-06+-6.14E-05
Firmicutes Clostridia Clostridiales Lachnospiraceae Shuttleworthia Ambiguous_taxa 0.021	3.14E-07+-3.83E-05	2.34E-06+-1.57E-05	-3.07E-06+-3.03E-05
Firmicutes Clostridia Clostridiales Ruminococcaceae 0.128.1	-1.66E-06+-2.47E-04	6.04E-05+-2.45E-04	2.32E-05+-2.23E-04
Eisenbergiella sp. 0.04	1.12E-05+-1.39E-04	5.52E-05+-3.59E-04	7.22E-07+-1.73E-05
uncultured_bacterium sp. 0.067	1.20E-05+-9.43E-05	-7.62E-06+-8.25E-05	-1.07E-05+-1.14E-04
Firmicutes Clostridia Clostridiales Ruminococcaceae 0.037.7	3.45E-05+-1.83E-04	-1.01E-05+-7.17E-05	-5.55E-05+-2.61E-04
Firmicutes Clostridia Clostridiales Ruminococcaceae 0.019.11	-1.18E-06+-4.58E-05	0.00E+00+-0.00E+00	-4.73E-06+-3.87E-05
Firmicutes Clostridia Clostridiales Family_XIII 0.075.1	-1.05E-06+-5.40E-05	1.72E-06+-2.63E-05	-3.33E-06+-7.87E-05
gut_metagenome sp. 0.064	2.07E-05+-1.23E-04	3.21E-06+-5.50E-05	6.04E-06+-7.50E-05
Firmicutes Clostridia Clostridiales Ruminococcaceae 0.024.11	-1.67E-05+-1.03E-04	0.00E+00+-0.00E+00	-3.93E-06+-2.55E-05
Butyricicoccus sp. 0.112	4.72E-06+-1.50E-04	3.21E-05+-1.43E-04	2.87E-05+-1.01E-04
Firmicutes Clostridia Clostridiales Lachnospiraceae 0.04.2	-1.36E-05+-1.59E-04	-5.03E-05+-6.00E-04	-7.70E-05+-3.69E-04
Ruminococcaceae_UCG-002 sp. 0.053	-1.16E-05+-1.28E-04	-1.36E-05+-7.14E-05	-1.19E-04+-6.79E-04
Bacteroides sp. 0.024.3	-5.48E-07+-2.54E-05	-2.26E-07+-1.52E-06	-2.49E-06+-1.61E-05
Bacteroides sp. 0.037.3	1.62E-05+-1.57E-04	1.68E-05+-1.33E-04	8.83E-06+-5.12E-05
Firmicutes Clostridia Clostridiales Lachnospiraceae 0.051.4	3.89E-06+-3.57E-05	1.95E-06+-4.13E-05	-1.11E-05+-4.20E-05
Bacteroides sp. 0.04.2	-2.66E-05+-3.11E-04	2.77E-05+-1.66E-04	-1.47E-04+-1.01E-03
metagenome sp. 0.088	2.03E-06+-5.63E-05	-6.49E-07+-1.67E-05	1.17E-05+-6.67E-05
Bacteroidetes Bacteroidia Bacteroidales Porphyromonadaceae Odoribacter Ambiguous_taxa 0.04	-1.57E-05+-1.04E-04	8.00E-06+-4.47E-05	-4.31E-07+-5.03E-05
Cyanobacteria Melainabacteria Gastranaerophilales Ambiguous_taxa 0.024	2.65E-06+-3.40E-05	0.00E+00+-0.00E+00	-1.24E-05+-5.30E-05
Bacteroides sp. 0.067.1	-1.32E-04+-6.40E-03	-4.48E-04+-4.13E-03	3.23E-04+-2.33E-03
Ruminococcaceae_NK4A214_group sp. 0.091.1	-1.24E-05+-2.81E-04	1.84E-05+-3.42E-04	2.35E-05+-3.98E-04
uncultured_Ruminococcaceae_bacterium sp. 0.061	-8.94E-06+-1.31E-04	3.62E-05+-2.59E-04	-2.76E-05+-1.29E-04
Ruminococcaceae_UCG-002 sp. 0.075	-3.43E-05+-4.45E-04	-2.71E-05+-1.90E-04	1.76E-04+-1.04E-03
Firmicutes Clostridia Clostridiales Ruminococcaceae 0.072.3	-3.91E-05+-1.69E-04	-6.34E-06+-1.29E-04	-2.70E-06+-6.26E-05
Ruminococcus_1 sp. 0.072.1	-4.79E-05+-4.79E-04	6.89E-05+-3.61E-04	-1.82E-05+-2.46E-04
Firmicutes Clostridia Clostridiales Ruminococcaceae 0.043.4	-2.14E-06+-7.10E-05	-4.78E-05+-2.28E-04	-7.11E-06+-5.00E-05
Ruminococcaceae_UCG-014 sp. 0.032	-2.37E-04+-1.65E-03	6.15E-05+-2.45E-04	0.00E+00+-0.00E+00
uncultured_bacterium sp. 0.051	-2.52E-06+-2.82E-05	-8.98E-06+-6.60E-05	-7.87E-06+-2.80E-05
Ruminococcaceae_UCG-014 sp. 0.051	6.83E-07+-3.69E-05	-3.01E-06+-1.12E-04	2.36E-05+-9.59E-05
Bacteroides sp. 0.195	6.13E-04+-3.99E-03	-1.70E-04+-8.63E-04	1.89E-04+-2.64E-03
Firmicutes Clostridia Clostridiales Lachnospiraceae [Eubacterium]_eligens_group Ambiguous_taxa 0.184	-9.40E-05+-8.71E-04	-1.83E-04+-8.17E-04	4.03E-05+-1.00E-03
Ruminococcaceae_UCG-007 sp. 0.037	-1.01E-06+-3.41E-05	-6.27E-06+-6.68E-05	-1.03E-06+-6.67E-06
Butyricicoccus sp. 0.184.1	-4.58E-05+-5.36E-04	3.96E-05+-4.21E-04	-2.32E-04+-7.72E-04
Firmicutes Clostridia Clostridiales Lachnospiraceae 0.021.9	-1.44E-06+-2.62E-05	-8.27E-06+-4.68E-05	0.00E+00+-0.00E+00
Firmicutes Clostridia Clostridiales Ruminococcaceae 0.107.2	3.84E-07+-7.06E-04	6.91E-05+-2.88E-04	2.17E-06+-9.39E-04
Firmicutes Clostridia Clostridiales Lachnospiraceae 0.094.5	-4.07E-05+-1.91E-04	-6.89E-07+-1.28E-04	7.62E-05+-4.57E-04
Firmicutes Clostridia Clostridiales Ruminococcaceae 0.035.5	4.20E-06+-5.03E-05	-1.94E-06+-5.73E-05	-1.87E-05+-9.28E-05
Firmicutes Clostridia Clostridiales Ruminococcaceae uncultured 0.056	2.53E-05+-1.10E-04	-6.18E-05+-4.18E-04	-1.98E-05+-2.22E-04
Blautia sp. 0.051	-7.15E-06+-5.71E-05	2.43E-05+-2.01E-04	-9.71E-06+-9.43E-05
Firmicutes Clostridia Clostridiales Ruminococcaceae Ruminiclostridium_6 Ambiguous_taxa 0.019	-1.88E-06+-1.57E-05	-8.09E-06+-4.98E-05	0.00E+00+-0.00E+00
Lactobacillus sp. 0.075	2.18E-05+-2.97E-04	-2.87E-06+-6.84E-05	1.58E-05+-8.76E-05
Bacteroides sp. 0.013.9	-5.77E-06+-5.41E-05	-5.15E-06+-3.45E-05	-3.93E-05+-1.89E-04
Bacteroidetes Bacteroidia Bacteroidales Porphyromonadaceae Odoribacter Ambiguous_taxa 0.11	4.39E-06+-1.50E-04	8.05E-07+-1.22E-04	8.91E-07+-4.31E-05
Firmicutes Clostridia Clostridiales Ruminococcaceae 0.027.9	8.49E-07+-3.89E-05	-3.03E-06+-2.09E-05	3.66E-06+-2.37E-05
Actinobacteria Coriobacteriia Coriobacteriales Coriobacteriaceae 0.171	-4.59E-07+-6.26E-05	1.92E-05+-1.51E-04	1.55E-05+-1.05E-04
unidentified sp. 0.032	-4.16E-05+-2.64E-04	-3.68E-06+-2.08E-05	1.83E-05+-1.16E-04
Firmicutes Clostridia Clostridiales Ruminococcaceae Ruminococcaceae_UCG-009 Ambiguous_taxa 0.045.1	6.99E-06+-5.81E-05	-7.55E-06+-3.78E-05	1.94E-05+-1.07E-04
Bacteroides sp. 0.061.1	-7.49E-05+-4.96E-04	-6.47E-07+-9.00E-05	3.36E-05+-2.43E-04
Ruminococcaceae_UCG-014 sp. 0.061	-1.08E-05+-1.13E-04	-6.23E-06+-5.90E-05	3.82E-05+-2.27E-04
Firmicutes Clostridia Clostridiales Lachnospiraceae 0.045.7	3.29E-05+-2.45E-04	-1.40E-05+-1.16E-04	-4.43E-06+-2.05E-05
Firmicutes Clostridia Clostridiales Ruminococcaceae Oscillospira Ambiguous_taxa 0.075	-9.47E-06+-2.05E-04	-7.58E-06+-6.52E-05	9.42E-05+-4.88E-04
[Eubacterium]_coprostanoligenes_group sp. 0.019.1	2.07E-06+-2.56E-05	-6.11E-06+-3.50E-05	6.50E-07+-4.21E-06
Firmicutes Clostridia Clostridiales Lachnospiraceae 0.11	1.91E-05+-1.21E-04	-5.77E-06+-5.82E-05	-2.63E-06+-1.40E-04
Firmicutes Clostridia Clostridiales Ruminococcaceae 0.07.7	-2.67E-06+-6.70E-05	1.18E-05+-7.39E-05	1.73E-05+-7.34E-05
Firmicutes Clostridia Clostridiales Lachnospiraceae 0.083.1	1.48E-05+-2.72E-04	-3.69E-06+-3.36E-05	9.22E-06+-1.44E-04
Cyanobacteria Melainabacteria Gastranaerophilales Ambiguous_taxa 0.07	7.32E-06+-5.59E-05	6.03E-06+-5.63E-05	1.76E-05+-2.16E-04
Firmicutes Clostridia Clostridiales Ruminococcaceae 0.045.4	-1.03E-05+-1.01E-04	-6.01E-06+-4.10E-05	-3.21E-06+-3.31E-05
Firmicutes Clostridia Clostridiales Lachnospiraceae 0.027.13	1.23E-06+-3.12E-05	-1.80E-05+-7.15E-05	2.43E-06+-1.05E-04
Firmicutes Clostridia Clostridiales Ruminococcaceae 0.099.2	5.34E-06+-1.21E-04	1.54E-05+-1.23E-04	-5.41E-06+-5.64E-05
Firmicutes Clostridia Clostridiales Ruminococcaceae 0.083.3	2.62E-06+-4.77E-05	3.09E-07+-4.12E-05	-8.83E-06+-4.05E-05
Firmicutes Clostridia Clostridiales Lachnospiraceae Tyzzerella_3 Ambiguous_taxa 0.072	2.09E-05+-1.55E-04	-2.72E-05+-3.30E-04	-1.42E-06+-1.48E-04
Firmicutes Clostridia Clostridiales Ruminococcaceae 0.051.2	-7.66E-06+-4.91E-05	-1.65E-06+-3.00E-05	8.63E-06+-4.19E-05
Firmicutes Clostridia Clostridiales Lachnospiraceae 0.051.5	8.77E-06+-4.46E-05	-3.80E-06+-3.24E-05	1.41E-06+-2.96E-05
Firmicutes Clostridia Clostridiales Family_XIII 0.029.1	1.21E-06+-2.07E-05	3.89E-07+-3.85E-05	5.81E-06+-2.63E-05
Bacteroides sp. 0.024.4	9.92E-05+-9.39E-04	3.75E-06+-2.52E-05	-2.09E-04+-1.33E-03
Firmicutes Clostridia Clostridiales Lachnospiraceae 0.045.8	7.16E-07+-2.25E-05	-5.84E-06+-7.44E-05	-1.49E-05+-1.28E-04
Streptococcus sp. 0.029	-1.28E-06+-8.74E-06	-4.88E-06+-2.38E-05	-3.07E-06+-3.52E-05
Proteobacteria Betaproteobacteria Burkholderiales Oxalobacteraceae 0.11	2.61E-05+-1.33E-04	-6.56E-06+-7.74E-05	-1.36E-05+-1.66E-04
Butyricimonas sp. 0.104	3.11E-06+-1.31E-04	-2.66E-05+-1.02E-04	-6.48E-06+-1.05E-04
Lachnospiraceae_UCG-010 sp. 0.059	1.77E-05+-2.95E-04	-7.85E-06+-3.50E-05	4.39E-06+-1.11E-04
Firmicutes Clostridia Clostridiales Lachnospiraceae 0.147.1	5.26E-05+-5.25E-04	6.63E-06+-1.04E-04	1.59E-05+-5.82E-04
Firmicutes Clostridia Clostridiales Ruminococcaceae 0.021.10	-1.86E-06+-2.29E-05	-5.23E-06+-2.43E-05	4.05E-06+-2.62E-05
Firmicutes Clostridia Clostridiales Ruminococcaceae 0.048.6	3.97E-06+-6.49E-05	-6.03E-06+-3.13E-05	-7.61E-06+-3.28E-05
[Eubacterium]_coprostanoligenes_group sp. 0.048	-5.10E-06+-4.71E-05	-2.63E-06+-1.29E-05	6.69E-06+-3.84E-05
Firmicutes Clostridia Clostridiales Lachnospiraceae Butyrivibrio uncultured_organism 0.032	-1.38E-05+-1.02E-04	-5.72E-06+-2.90E-05	9.09E-06+-4.59E-05
Firmicutes Clostridia Clostridiales Peptostreptococcaceae 0.131	-2.05E-05+-2.00E-04	-3.30E-05+-1.94E-04	-5.20E-06+-1.08E-04
Streptococcus sp. 0.051.1	1.97E-06+-5.04E-05	-3.76E-06+-2.41E-05	-2.76E-06+-4.33E-05
Ruminococcaceae_UCG-014 sp. 0.118	-8.36E-05+-3.62E-04	2.21E-05+-2.75E-04	-9.24E-05+-4.39E-04
Firmicutes Clostridia Clostridiales Lachnospiraceae 0.07.3	-2.18E-06+-5.48E-05	7.03E-06+-4.99E-05	3.49E-06+-7.88E-05
Lactobacillus sp. 0.027.1	-1.00E-05+-5.00E-05	-1.06E-06+-7.13E-06	6.16E-06+-3.99E-05
Ruminococcaceae_UCG-003 sp. 0.024	1.03E-06+-1.06E-05	-3.10E-07+-1.73E-05	0.00E+00+-0.00E+00
Bacteroides sp. 0.286	1.62E-03+-1.27E-02	-2.71E-05+-1.22E-02	1.22E-03+-1.29E-02
[Eubacterium]_coprostanoligenes_group sp. 0.059	1.13E-04+-1.13E-03	9.96E-04+-4.67E-03	-9.29E-04+-4.36E-03
Firmicutes Negativicutes Selenomonadales Veillonellaceae 0.035	2.09E-05+-4.62E-04	5.95E-05+-2.32E-04	-1.58E-04+-1.04E-03
Firmicutes Clostridia Clostridiales Lachnospiraceae 0.072.3	3.23E-06+-7.47E-05	3.33E-05+-1.09E-04	3.68E-05+-1.47E-04
Bacteroides sp. 0.029.3	-2.47E-05+-2.28E-04	1.11E-05+-7.45E-05	-1.95E-04+-1.05E-03
Blautia sp. 0.083	-1.24E-04+-9.84E-04	-3.03E-05+-2.05E-04	1.26E-04+-8.39E-04
Bilophila sp. 0.048	3.79E-05+-2.85E-04	2.96E-05+-2.88E-04	0.00E+00+-0.00E+00
Firmicutes Clostridia Clostridiales Lachnospiraceae 0.061.4	-5.41E-07+-3.17E-05	1.47E-05+-6.11E-05	8.23E-06+-9.12E-05
[Eubacterium]_coprostanoligenes_group sp. 0.045	2.99E-05+-1.83E-04	4.19E-06+-9.72E-05	-8.23E-06+-5.34E-05
Firmicutes Clostridia Clostridiales Lachnospiraceae [Eubacterium]_ventriosum_group Ambiguous_taxa 0.053	-6.51E-06+-4.37E-05	1.76E-05+-6.48E-05	-7.11E-07+-1.15E-05
Bifidobacterium sp. 0.045	-3.53E-05+-3.04E-04	4.04E-05+-2.45E-04	-3.46E-05+-1.16E-04
Firmicutes Clostridia Clostridiales Lachnospiraceae 0.064.1	-6.32E-06+-4.98E-05	2.31E-05+-9.59E-05	7.34E-06+-3.20E-05
Firmicutes Clostridia Clostridiales Lachnospiraceae 0.147.2	-1.72E-05+-1.85E-04	1.63E-06+-4.73E-05	2.82E-05+-1.32E-04
Firmicutes Clostridia Clostridiales Ruminococcaceae Ruminococcaceae_UCG-009 Ambiguous_taxa 0.029	-6.17E-06+-4.90E-05	2.34E-05+-1.32E-04	-4.69E-06+-2.38E-05
Firmicutes Clostridia Clostridiales Lachnospiraceae 0.053.4	1.72E-05+-1.48E-04	4.56E-06+-7.32E-05	1.05E-04+-6.89E-04
Firmicutes Clostridia Clostridiales Ruminococcaceae Ruminiclostridium_9 uncultured_organism 0.07	-6.46E-08+-5.20E-05	1.04E-05+-3.52E-05	2.11E-05+-7.31E-05
uncultured_bacterium sp. 0.096	-7.77E-06+-1.62E-04	1.72E-05+-5.91E-05	-4.88E-07+-8.67E-05
Firmicutes Clostridia Clostridiales Ruminococcaceae 0.037.8	-2.99E-07+-1.98E-05	7.15E-06+-3.37E-05	2.97E-06+-2.93E-05
Oscillibacter sp. 0.045	-1.72E-06+-4.00E-05	3.26E-06+-2.19E-05	5.07E-06+-6.12E-05
Firmicutes Clostridia Clostridiales Lachnospiraceae 0.104.5	9.15E-05+-6.72E-04	1.36E-04+-7.30E-04	-1.48E-05+-2.06E-04
Ruminococcaceae_UCG-013 sp. 0.032	4.63E-07+-5.51E-05	2.18E-05+-1.42E-04	6.50E-07+-1.72E-05
Firmicutes Clostridia Clostridiales Lachnospiraceae 0.061.5	1.60E-05+-9.00E-05	-7.96E-06+-5.14E-05	-5.11E-06+-6.40E-05
Firmicutes Clostridia Clostridiales Ruminococcaceae 0.086.1	2.03E-05+-1.29E-04	9.66E-06+-7.08E-05	7.65E-06+-6.18E-05
Ruminococcaceae_UCG-003 sp. 0.024.1	-2.01E-06+-1.98E-05	-2.06E-06+-3.63E-05	0.00E+00+-0.00E+00
Firmicutes Clostridia Clostridiales Lachnospiraceae 0.032.5	-2.89E-05+-1.93E-04	3.75E-05+-2.34E-04	2.93E-05+-1.29E-04
Alistipes_sp._AL-1 sp. 0.027.1	6.12E-05+-6.51E-04	2.61E-06+-1.75E-05	4.06E-05+-2.42E-04
Streptococcus_anginosus_subsp._anginosus sp. 0.059	2.27E-05+-2.87E-04	-1.09E-06+-4.88E-05	-2.99E-06+-1.36E-05
Firmicutes Clostridia Clostridiales Ruminococcaceae 0.107.3	-1.08E-05+-1.78E-04	-1.63E-05+-2.23E-04	-1.87E-06+-6.75E-05
Bacteroides sp. 0.078.1	-2.95E-07+-1.59E-04	4.46E-05+-2.73E-04	1.12E-04+-1.04E-03
Firmicutes Clostridia Clostridiales Lachnospiraceae 0.078.4	-6.34E-05+-1.00E-03	-1.90E-04+-1.12E-03	-3.52E-04+-1.77E-03
Firmicutes Clostridia Clostridiales Ruminococcaceae uncultured Ruminococcus_sp._16442 0.166	2.66E-05+-1.79E-04	-1.03E-06+-4.06E-05	1.10E-05+-1.60E-04
Intestinimonas sp. 0.035	1.92E-07+-3.04E-05	1.73E-06+-1.33E-05	-4.47E-06+-4.80E-05
Proteobacteria Betaproteobacteria Burkholderiales Alcaligenaceae Parasutterella Ambiguous_taxa 0.096.1	2.69E-05+-3.26E-04	-2.59E-06+-4.57E-05	-2.70E-05+-2.76E-04
Firmicutes Clostridia Clostridiales Ruminococcaceae 0.027.10	-8.26E-07+-2.08E-05	1.96E-06+-1.31E-05	3.83E-06+-6.81E-05
Ruminiclostridium_9 sp. 0.021	-1.31E-06+-2.23E-05	1.96E-06+-1.31E-05	3.95E-06+-3.08E-05
Firmicutes Clostridia Clostridiales Ruminococcaceae 0.08.3	4.13E-06+-5.10E-05	2.86E-06+-3.31E-05	-1.30E-07+-2.96E-05
Firmicutes Clostridia Clostridiales Ruminococcaceae 0.029.10	2.60E-06+-2.88E-05	1.96E-06+-1.31E-05	-2.05E-06+-2.40E-05
Firmicutes Clostridia Clostridiales Lachnospiraceae 0.061.6	-5.60E-06+-6.61E-05	-1.82E-06+-2.88E-05	-1.16E-05+-7.82E-05
Firmicutes Clostridia Clostridiales Ruminococcaceae Flavonifractor Ambiguous_taxa 0.035	6.22E-06+-4.63E-05	3.10E-06+-2.60E-05	7.36E-06+-5.27E-05
uncultured_bacterium sp. 0.209	4.77E-05+-3.65E-04	-8.29E-05+-3.75E-04	-1.52E-05+-2.59E-04
uncultured_bacterium sp. 0.118	-3.43E-05+-1.39E-04	8.06E-06+-1.17E-04	6.07E-06+-6.78E-05
Bacteroides sp. 0.04.3	-3.11E-06+-1.46E-04	-1.36E-06+-4.97E-05	-4.62E-05+-2.31E-04
Firmicutes Clostridia Clostridiales Ruminococcaceae 0.061.2	-2.23E-06+-3.44E-05	-1.32E-05+-6.80E-05	5.88E-06+-4.77E-05
Firmicutes Clostridia Clostridiales Lachnospiraceae 0.043.10	-3.51E-07+-2.70E-05	1.00E-06+-2.24E-05	-4.34E-06+-2.10E-05
Butyricimonas sp. 0.027.1	6.70E-08+-1.64E-05	4.38E-06+-2.01E-05	-4.78E-06+-3.33E-05
Firmicutes Clostridia Clostridiales Ruminococcaceae 0.04.7	7.57E-07+-2.22E-05	9.48E-07+-2.15E-05	-5.87E-06+-4.59E-05
Firmicutes Clostridia Clostridiales Ruminococcaceae 0.072.4	2.64E-06+-1.16E-04	4.41E-06+-7.95E-05	-1.68E-05+-9.23E-05
Firmicutes Clostridia Clostridiales Ruminococcaceae Anaerotruncus uncultured_organism 0.182	-1.55E-06+-1.55E-04	-1.46E-05+-1.14E-04	2.22E-05+-1.76E-04
Firmicutes Clostridia Clostridiales Ruminococcaceae 0.045.5	2.92E-05+-1.67E-04	4.18E-06+-3.75E-05	5.83E-06+-5.32E-05
Alistipes sp. 0.155	2.87E-04+-1.68E-03	3.49E-04+-2.76E-03	1.51E-04+-5.05E-04
Ruminococcaceae_UCG-007 sp. 0.091	-4.84E-06+-5.15E-05	2.20E-06+-4.32E-05	-1.12E-05+-4.53E-05
uncultured_bacterium sp. 0.029	5.36E-06+-3.95E-05	4.54E-07+-2.29E-05	2.39E-06+-4.41E-05
Firmicutes Clostridia Clostridiales Ruminococcaceae 0.024.12	-1.60E-06+-3.25E-05	1.31E-06+-8.76E-06	3.06E-06+-3.89E-05
Hydrogenoanaerobacterium sp. 0.035	7.17E-07+-2.32E-05	2.63E-06+-2.35E-05	-1.02E-05+-5.37E-05
Firmicutes Clostridia Clostridiales Ruminococcaceae 0.088.4	-1.67E-05+-3.34E-04	-8.69E-06+-1.27E-04	5.40E-05+-2.92E-04
metagenome sp. 0.112	-4.20E-05+-3.55E-04	-2.33E-05+-1.56E-04	-2.01E-05+-1.61E-04
Firmicutes Clostridia Clostridiales Ruminococcaceae Flavonifractor Ambiguous_taxa 0.064	-5.03E-06+-4.26E-05	-4.36E-06+-1.44E-04	2.36E-05+-9.57E-05
Veillonella sp. 0.019.2	-3.11E-06+-3.65E-05	1.31E-06+-8.76E-06	-2.49E-06+-1.61E-05
uncultured_rumen_bacterium sp. 0.037	-1.36E-05+-6.95E-05	-5.95E-06+-7.01E-05	5.59E-06+-6.77E-05
Butyricimonas sp. 0.059	-2.55E-06+-3.66E-05	6.88E-07+-6.71E-05	-3.29E-06+-1.55E-05
Prevotellaceae_NK3B31_group sp. 0.032	4.44E-04+-4.06E-03	-3.29E-05+-2.30E-04	-4.00E-05+-2.59E-04
Flavobacterium sp. 0.051	2.94E-05+-2.58E-04	-7.31E-06+-5.58E-05	-1.70E-06+-1.10E-05
Firmicutes Clostridia Clostridiales Lachnospiraceae 0.037.10	-3.61E-06+-2.94E-05	7.42E-07+-1.10E-05	-3.58E-06+-6.00E-05
Holdemania sp. 0.104	2.66E-06+-5.52E-05	-4.87E-06+-4.60E-05	-6.56E-07+-5.37E-05
Veillonella sp. 0.032.2	-5.80E-06+-4.19E-05	1.55E-06+-2.72E-05	0.00E+00+-0.00E+00
Veillonella sp. 0.072	2.89E-06+-3.73E-05	-3.03E-06+-4.63E-05	4.40E-05+-2.94E-04
Firmicutes Clostridia Clostridiales Lachnospiraceae Eisenbergiella Ambiguous_taxa 0.171	-7.27E-04+-6.25E-03	6.88E-05+-6.86E-04	-1.38E-05+-7.14E-04
Firmicutes Clostridia Clostridiales Ruminococcaceae 0.115.1	-3.82E-06+-1.92E-04	-1.72E-05+-1.18E-04	-7.19E-07+-9.13E-05
Proteobacteria Betaproteobacteria Burkholderiales Alcaligenaceae Parasutterella Ambiguous_taxa 0.302	7.26E-05+-8.63E-04	-2.67E-05+-2.94E-04	3.09E-04+-2.17E-03
Firmicutes Clostridia Clostridiales Ruminococcaceae 0.032.7	7.05E-06+-5.01E-05	1.00E-06+-4.93E-06	0.00E+00+-0.00E+00
Firmicutes Clostridia Clostridiales Lachnospiraceae [Eubacterium]_ventriosum_group Ambiguous_taxa 0.115	8.28E-05+-3.78E-04	2.27E-06+-7.81E-05	-4.25E-05+-4.12E-04
Oscillibacter sp. 0.04	4.12E-06+-3.35E-05	-1.30E-05+-7.78E-05	-5.52E-06+-2.88E-05
Proteobacteria Betaproteobacteria Burkholderiales Alcaligenaceae Parasutterella Ambiguous_taxa 0.123	1.55E-06+-1.21E-04	4.65E-07+-3.71E-05	-2.35E-05+-1.53E-04
Firmicutes Clostridia Clostridiales Lachnospiraceae 0.045.9	2.00E-07+-5.14E-05	8.32E-06+-4.08E-05	-9.34E-08+-4.04E-05
Ruminiclostridium_5 sp. 0.035.1	-1.30E-06+-3.12E-05	3.85E-07+-8.28E-06	4.72E-07+-6.70E-06
Firmicutes Clostridia Clostridiales Ruminococcaceae 0.04.8	7.03E-07+-3.90E-05	1.28E-05+-8.17E-05	8.17E-08+-1.95E-05
Clostridium_sensu_stricto_1 sp. 0.04.1	-8.27E-06+-4.86E-05	1.76E-06+-1.18E-05	-4.01E-07+-1.29E-05
Firmicutes Clostridia Clostridiales Lachnospiraceae 0.168.1	-8.95E-06+-9.49E-05	-6.41E-06+-9.22E-05	4.52E-05+-1.89E-04
Firmicutes Clostridia Clostridiales Ruminococcaceae 0.04.9	-2.25E-06+-3.56E-05	7.01E-06+-7.10E-05	8.16E-06+-7.35E-05
Firmicutes Clostridia Clostridiales Lachnospiraceae 0.045.10	-6.20E-07+-9.93E-05	1.43E-05+-1.09E-04	2.25E-06+-4.57E-05
Firmicutes Clostridia Clostridiales Lachnospiraceae 0.056.3	-1.48E-05+-1.52E-04	3.04E-05+-1.78E-04	-2.75E-07+-5.03E-05
Firmicutes Clostridia Clostridiales Ruminococcaceae 0.021.12	-2.37E-06+-2.32E-05	-4.58E-07+-3.07E-06	-2.19E-07+-9.96E-06
Anaerotruncus sp. 0.043	-1.26E-06+-4.21E-05	-2.07E-06+-1.12E-05	2.33E-06+-2.81E-05
Butyricicoccus sp. 0.059	6.97E-06+-1.12E-04	-1.13E-05+-7.12E-05	-1.99E-05+-1.70E-04
Firmicutes Clostridia Clostridiales Lachnospiraceae 0.04.3	-6.99E-06+-5.09E-05	-2.19E-06+-2.12E-05	1.44E-05+-4.54E-05
Intestinimonas sp. 0.029	1.12E-06+-1.81E-05	-2.16E-06+-1.45E-05	6.42E-06+-5.10E-05
Firmicutes Clostridia Clostridiales Ruminococcaceae 0.067.3	1.18E-05+-2.53E-04	9.27E-06+-4.39E-05	-1.36E-05+-2.24E-04
Ezakiella sp. 0.075	1.88E-06+-6.50E-05	-6.01E-06+-4.79E-05	3.18E-05+-1.99E-04
Firmicutes Clostridia Clostridiales Ruminococcaceae 0.059.3	3.86E-06+-1.07E-04	1.60E-06+-3.40E-05	-1.08E-05+-8.07E-05
Firmicutes Clostridia Clostridiales Ruminococcaceae Flavonifractor Ambiguous_taxa 0.043	4.07E-06+-4.39E-05	-1.08E-06+-7.22E-06	-2.50E-06+-2.12E-05
Firmicutes Clostridia Clostridiales Ruminococcaceae 0.019.17	-3.45E-06+-2.56E-05	-1.57E-06+-1.06E-05	0.00E+00+-0.00E+00
Firmicutes Clostridia Clostridiales Ruminococcaceae 0.035.6	-2.36E-06+-1.92E-05	0.00E+00+-0.00E+00	-7.29E-06+-3.18E-05
Gemella sp. 0.067	-1.77E-06+-5.04E-05	-1.76E-06+-2.09E-05	2.85E-06+-3.36E-05
Streptococcus sp. 0.142.1	5.94E-06+-1.84E-04	-1.57E-08+-8.97E-05	-5.92E-06+-3.43E-05
unidentified sp. 0.083	-2.02E-06+-1.59E-04	8.52E-06+-2.10E-04	3.62E-05+-2.64E-04
Alistipes sp. 0.086	-4.73E-06+-6.71E-05	-1.12E-05+-8.31E-05	1.60E-05+-1.62E-04
Butyricimonas sp. 0.035	8.31E-07+-1.68E-05	-4.19E-06+-3.29E-05	1.21E-05+-8.29E-05
Butyricimonas sp. 0.043	2.17E-05+-1.56E-04	2.99E-06+-6.06E-05	0.00E+00+-0.00E+00
Firmicutes Clostridia Clostridiales Ruminococcaceae Ruminococcus_1 uncultured_organism 0.136	5.34E-05+-4.17E-04	3.13E-05+-3.36E-04	2.04E-05+-1.77E-03
Firmicutes Clostridia Clostridiales Lachnospiraceae 0.094.6	-1.07E-05+-5.38E-05	-3.75E-05+-1.81E-04	-9.61E-07+-4.58E-05
Firmicutes Clostridia Clostridiales Lachnospiraceae 0.072.4	-3.28E-05+-2.75E-04	2.75E-05+-1.06E-04	3.82E-05+-1.21E-04
Firmicutes Clostridia Clostridiales Lachnospiraceae 0.061.7	8.30E-06+-1.38E-04	4.54E-06+-4.86E-05	3.97E-05+-1.89E-04
Firmicutes Clostridia Clostridiales Ruminococcaceae 0.029.11	-7.28E-07+-7.89E-06	9.16E-06+-5.29E-05	-1.46E-07+-4.59E-05
Firmicutes Clostridia Clostridiales Ruminococcaceae 0.027.12	-2.85E-06+-2.27E-05	1.21E-06+-1.16E-05	-9.78E-07+-2.58E-05
Firmicutes Clostridia Clostridiales Ruminococcaceae 0.019.18	-1.25E-06+-8.50E-06	-3.37E-06+-2.40E-05	0.00E+00+-0.00E+00
Firmicutes Clostridia Clostridiales Ruminococcaceae 0.027.13	-1.53E-06+-1.03E-05	-2.99E-06+-1.94E-05	-1.44E-06+-9.35E-06
Proteobacteria Betaproteobacteria Burkholderiales Alcaligenaceae Parasutterella Ambiguous_taxa 0.072	-7.48E-07+-8.55E-05	-5.36E-07+-4.91E-05	2.12E-05+-8.07E-05
Actinobacteria Coriobacteriia Coriobacteriales Coriobacteriaceae 0.029	1.97E-06+-5.47E-05	4.70E-06+-3.15E-05	-7.13E-06+-4.43E-05
Firmicutes Clostridia Clostridiales Ruminococcaceae 0.075.2	4.35E-06+-5.01E-05	-3.81E-06+-3.12E-05	1.03E-06+-6.13E-05
Firmicutes Negativicutes Selenomonadales Veillonellaceae Dialister Ambiguous_taxa 0.037	-2.01E-06+-3.20E-05	-2.28E-06+-1.09E-05	-4.93E-06+-2.23E-05
Firmicutes Clostridia Clostridiales Ruminococcaceae 0.027.14	-2.78E-06+-1.56E-05	0.00E+00+-0.00E+00	2.26E-06+-3.30E-05
[Ruminococcus]_gauvreauii_group sp. 0.024.2	5.35E-07+-7.29E-05	-7.82E-07+-5.24E-06	5.36E-06+-3.47E-05
uncultured_bacterium sp. 0.019	2.83E-07+-2.65E-06	-2.50E-06+-1.21E-05	-5.89E-07+-3.82E-06
Firmicutes Clostridia Clostridiales Ruminococcaceae 0.021.13	-2.49E-07+-1.13E-05	-1.35E-06+-1.92E-05	8.50E-06+-7.29E-05
Firmicutes Clostridia Clostridiales Lachnospiraceae 0.04.4	3.97E-07+-5.25E-05	3.58E-06+-1.97E-05	2.84E-05+-1.41E-04
Firmicutes Clostridia Clostridiales Ruminococcaceae 0.032.8	-2.65E-06+-3.78E-05	2.61E-06+-2.27E-05	7.58E-06+-4.69E-05
Lachnoclostridium sp. 0.059	-3.79E-06+-2.80E-05	-1.20E-05+-7.50E-05	2.85E-05+-1.21E-04
Firmicutes Clostridia Clostridiales Lachnospiraceae 0.027.14	-1.45E-05+-8.97E-05	6.68E-06+-3.18E-05	-3.52E-06+-1.73E-05
Firmicutes Clostridia Clostridiales Ruminococcaceae 0.067.4	-7.99E-07+-3.06E-05	3.40E-07+-1.84E-05	-3.42E-06+-4.28E-05
Firmicutes Clostridia Clostridiales Lachnospiraceae 0.064.2	9.88E-07+-3.66E-05	-1.70E-06+-6.35E-05	6.56E-06+-3.97E-05
Firmicutes Clostridia Clostridiales Lachnospiraceae 0.035.7	2.62E-06+-2.04E-05	-3.00E-07+-7.49E-06	-1.00E-05+-3.75E-05
Firmicutes Clostridia Clostridiales Lachnospiraceae 0.195	-1.26E-05+-2.84E-04	2.76E-06+-5.54E-05	2.25E-05+-4.20E-04
Firmicutes Clostridia Clostridiales Family_XIII 0.024	-4.61E-06+-4.54E-05	-2.97E-07+-6.89E-06	-7.46E-06+-3.84E-05
Oscillibacter sp. 0.024.1	2.18E-06+-3.60E-05	1.56E-06+-1.05E-05	-6.74E-06+-2.57E-05
Lachnospiraceae_UCG-010 sp. 0.07	-5.50E-06+-1.01E-04	-1.73E-05+-5.96E-05	6.25E-06+-1.97E-04
Butyricicoccus sp. 0.021	-3.09E-06+-1.73E-05	-4.17E-07+-1.10E-05	3.05E-07+-4.33E-05
Bacteroides sp. 0.035.1	9.26E-06+-6.89E-05	9.49E-06+-5.44E-05	-6.10E-06+-3.35E-05
Ruminiclostridium_5 sp. 0.15.1	5.12E-05+-2.00E-04	-2.90E-05+-2.02E-04	7.36E-05+-4.00E-04
Firmicutes Clostridia Clostridiales Lachnospiraceae 0.027.15	1.49E-07+-2.96E-05	-3.85E-06+-2.58E-05	-4.87E-06+-2.35E-05
Firmicutes Clostridia Clostridiales Ruminococcaceae Candidatus_Soleaferrea Ambiguous_taxa 0.037	5.56E-07+-2.22E-05	-3.32E-06+-2.80E-05	3.61E-06+-2.76E-05
Firmicutes Clostridia Clostridiales Lachnospiraceae Lachnospiraceae_UCG-004 Ambiguous_taxa 0.021	-8.04E-07+-5.62E-06	-2.26E-06+-1.07E-05	-9.10E-07+-2.28E-05
Actinobacteria Coriobacteriia Coriobacteriales Coriobacteriaceae 0.029.1	5.24E-07+-2.09E-05	8.41E-07+-2.78E-05	4.75E-06+-2.23E-05
Firmicutes Clostridia Clostridiales Ruminococcaceae 0.04.10	5.23E-06+-9.70E-05	2.07E-06+-1.39E-05	3.60E-05+-1.42E-04
Ruminiclostridium_5 sp. 0.04	3.50E-06+-2.05E-05	-4.24E-06+-5.80E-05	-5.58E-06+-2.13E-05
Firmicutes Bacilli Lactobacillales Enterococcaceae 0.056	1.29E-05+-4.75E-04	1.47E-05+-2.34E-04	4.72E-05+-3.55E-04
Parabacteroides_distasonis sp. 0.152	3.67E-05+-2.10E-04	-4.65E-05+-2.36E-04	4.60E-06+-5.40E-04
Firmicutes Clostridia Clostridiales Ruminococcaceae 0.024.16	7.42E-06+-5.47E-05	-3.95E-06+-2.18E-05	-5.97E-06+-3.03E-05
Ruminococcaceae_UCG-014 sp. 0.07.1	9.91E-05+-4.49E-04	1.15E-04+-7.71E-04	7.26E-05+-7.90E-04
Bacteroides sp. 0.029.4	-1.46E-06+-9.39E-05	2.87E-06+-1.93E-05	-1.81E-05+-8.24E-05
Firmicutes Clostridia Clostridiales Lachnospiraceae 0.112.1	-1.37E-05+-2.37E-04	6.47E-05+-3.74E-04	1.53E-05+-3.12E-04
Firmicutes Clostridia Clostridiales Ruminococcaceae 0.051.3	1.37E-05+-7.89E-05	1.48E-07+-1.71E-05	-7.43E-06+-4.28E-05
Firmicutes Clostridia Clostridiales Ruminococcaceae 0.102.2	3.70E-06+-4.10E-05	1.17E-05+-1.42E-04	-1.70E-05+-1.12E-04
Firmicutes Clostridia Clostridiales Lachnospiraceae 0.134.1	2.03E-05+-2.51E-04	-3.83E-05+-1.57E-04	1.19E-05+-1.11E-04
Bacteroides sp. 0.061.2	3.22E-05+-2.51E-04	-1.07E-05+-2.32E-04	2.84E-05+-1.07E-04
Firmicutes Clostridia Clostridiales Lachnospiraceae 0.021.10	-1.01E-06+-2.39E-05	5.74E-06+-3.85E-05	-3.12E-05+-1.44E-04
Firmicutes Clostridia Clostridiales Ruminococcaceae 0.086.2	1.04E-05+-9.92E-05	-2.73E-06+-1.83E-05	2.00E-06+-7.91E-05
Leuconostoc sp. 0.115	-9.57E-06+-2.94E-04	-2.52E-05+-1.58E-04	2.71E-05+-1.57E-04
uncultured_Ruminococcaceae_bacterium sp. 0.045	6.32E-06+-8.61E-05	5.32E-06+-3.07E-05	9.88E-06+-8.62E-05
Firmicutes Clostridia Clostridiales Ruminococcaceae 0.037.9	1.65E-06+-3.41E-05	1.00E-05+-8.26E-05	8.58E-05+-4.14E-04
Bacteroides sp. 0.035.2	5.25E-06+-7.40E-05	-4.97E-06+-2.01E-05	1.38E-06+-4.68E-05
Ruminococcaceae_UCG-013 sp. 0.061	1.36E-06+-6.74E-05	1.00E-05+-4.31E-05	5.09E-07+-6.77E-05
Firmicutes Clostridia Clostridiales Ruminococcaceae 0.059.4	1.98E-06+-4.23E-05	-2.91E-06+-1.68E-05	1.37E-05+-4.73E-05
Firmicutes Clostridia Clostridiales Ruminococcaceae Intestinimonas Ambiguous_taxa 0.037	1.24E-06+-3.98E-05	-1.69E-06+-3.07E-05	-1.38E-05+-5.93E-05
Firmicutes Clostridia Clostridiales Lachnospiraceae [Eubacterium]_eligens_group Ambiguous_taxa 0.158	-9.43E-05+-4.03E-04	-4.97E-05+-4.59E-04	5.28E-04+-1.53E-03
Firmicutes Clostridia Clostridiales Ruminococcaceae Oscillospira Ambiguous_taxa 0.096	-7.00E-06+-1.36E-04	-3.41E-06+-3.07E-05	1.46E-05+-5.94E-05
Blautia sp. 0.027.2	-7.71E-06+-6.92E-05	5.36E-06+-2.82E-05	-5.66E-06+-3.67E-05
Firmicutes Clostridia Clostridiales Ruminococcaceae 0.037.10	2.71E-06+-2.18E-05	-1.31E-06+-2.04E-05	-3.69E-06+-2.73E-05
Leuconostoc sp. 0.035	-5.87E-06+-4.22E-05	1.64E-07+-2.61E-05	-1.44E-06+-9.35E-06
Blautia sp. 0.075	1.62E-05+-1.56E-04	2.44E-05+-1.12E-04	5.24E-05+-2.40E-04
Firmicutes Clostridia Clostridiales Ruminococcaceae 0.019.19	-6.64E-07+-1.12E-05	-6.03E-07+-4.05E-06	2.23E-06+-1.44E-05
Proteobacteria Gammaproteobacteria Xanthomonadales Xanthomonadaceae 0.056	-1.67E-05+-1.03E-04	2.16E-05+-1.28E-04	1.28E-05+-7.39E-05
Firmicutes Clostridia Clostridiales Ruminococcaceae 0.027.15	-4.86E-07+-1.31E-05	2.74E-06+-1.84E-05	4.43E-06+-4.06E-05
Firmicutes Clostridia Clostridiales Lachnospiraceae 0.061.8	-3.91E-06+-6.04E-05	1.09E-05+-7.10E-05	1.07E-05+-1.11E-04
Christensenellaceae_R-7_group sp. 0.024.1	-1.37E-05+-8.78E-05	-6.01E-06+-4.03E-05	-5.03E-06+-2.31E-05
Firmicutes Clostridia Clostridiales Ruminococcaceae 0.024.18	6.92E-06+-6.09E-05	0.00E+00+-0.00E+00	-3.02E-06+-3.46E-05
Firmicutes Clostridia Clostridiales Ruminococcaceae 0.027.16	1.44E-07+-1.26E-05	-5.77E-06+-2.81E-05	-2.05E-06+-1.74E-05
Firmicutes Clostridia Clostridiales Ruminococcaceae 0.021.15	1.76E-07+-1.92E-05	-9.74E-07+-5.18E-06	-1.92E-06+-1.24E-05
Ruminococcus_1 sp. 0.045	1.86E-05+-1.84E-04	2.36E-07+-7.37E-05	-3.76E-05+-2.34E-04
Brevundimonas sp. 0.048	5.16E-05+-5.18E-04	-7.86E-06+-6.24E-05	-4.10E-06+-2.70E-05
Bacteroides sp. 0.075	-3.10E-06+-1.10E-04	-1.46E-06+-1.63E-05	6.29E-06+-1.24E-04
Firmicutes Clostridia Clostridiales Family_XIII 0.029.2	-4.47E-06+-3.21E-05	1.14E-06+-5.35E-06	1.40E-06+-1.89E-05
Firmicutes Clostridia Clostridiales Ruminococcaceae 0.019.21	-2.94E-06+-2.25E-05	3.29E-06+-2.98E-05	-3.42E-06+-2.21E-05
Firmicutes Clostridia Clostridiales Ruminococcaceae Butyricicoccus uncultured_organism 0.029	-3.41E-06+-3.39E-05	5.44E-06+-2.83E-05	-5.12E-06+-3.32E-05
Veillonella sp. 0.048.1	2.56E-06+-3.89E-05	-8.02E-06+-4.74E-05	1.88E-05+-1.43E-04
uncultured_Methanobacteriales_archaeon sp. 0.035	-2.32E-07+-3.50E-05	2.84E-06+-1.42E-05	6.11E-07+-2.82E-05
Alistipes sp. 0.04	-2.74E-05+-1.91E-04	-2.35E-06+-1.33E-04	1.14E-06+-4.57E-05
Brevundimonas sp. 0.123	6.63E-05+-8.94E-04	1.15E-04+-6.05E-04	3.17E-05+-1.57E-04
Firmicutes Clostridia Clostridiales Ruminococcaceae Ruminococcaceae_NK4A214_group uncultured_organism 0.035	-6.18E-07+-9.91E-05	-8.94E-05+-5.21E-04	-9.79E-07+-6.34E-06
uncultured_Christensenellaceae_bacterium sp. 0.094	-2.43E-05+-1.68E-04	-2.35E-05+-1.12E-04	8.80E-05+-3.57E-04
Bifidobacterium_bifidum sp. 0.27	1.83E-05+-2.42E-03	-7.35E-04+-2.99E-03	-1.06E-03+-3.64E-03
Ruminococcaceae_UCG-014 sp. 0.158	-3.56E-04+-2.18E-03	-4.45E-04+-2.53E-03	1.25E-03+-1.57E-02
Bifidobacterium_bifidum sp. 0.075	3.68E-05+-2.65E-04	1.16E-05+-6.56E-05	-1.92E-04+-5.97E-04
Ruminococcaceae_UCG-014 sp. 0.027	-7.06E-06+-1.02E-04	0.00E+00+-0.00E+00	-8.36E-06+-1.59E-04
uncultured_Ruminococcaceae_bacterium sp. 0.04.1	-4.55E-05+-2.75E-04	5.42E-06+-3.64E-05	1.42E-05+-1.21E-04
Streptococcus sp. 0.067	4.49E-06+-6.13E-05	-1.91E-05+-9.26E-05	-3.88E-05+-1.45E-04
Bilophila sp. 0.035	-2.13E-06+-3.94E-05	-3.54E-07+-2.03E-05	-5.13E-06+-6.44E-05
Dialister sp. 0.019	2.93E-06+-4.03E-05	0.00E+00+-0.00E+00	1.23E-05+-7.99E-05
Bilophila sp. 0.029	-4.79E-06+-3.19E-05	0.00E+00+-0.00E+00	2.50E-05+-1.46E-04
Parabacteroides sp. 0.123	2.58E-06+-2.12E-04	-1.90E-06+-8.55E-05	4.61E-05+-2.32E-04
Parabacteroides_distasonis sp. 0.029.1	-1.62E-05+-1.69E-04	6.52E-06+-3.62E-05	0.00E+00+-0.00E+00
Firmicutes Clostridia Clostridiales Lachnospiraceae [Eubacterium]_xylanophilum_group uncultured_organism 0.078	3.23E-05+-5.73E-04	4.89E-06+-1.16E-04	-1.66E-05+-2.71E-04
Bifidobacterium sp. 0.112	-1.08E-04+-5.62E-04	-1.85E-05+-1.83E-04	8.52E-05+-3.48E-04
Bifidobacterium_bifidum sp. 0.04	2.06E-05+-1.66E-04	0.00E+00+-0.00E+00	-1.41E-05+-6.47E-05
Butyricicoccus sp. 0.053	-7.58E-06+-5.62E-05	4.75E-06+-9.07E-05	-1.99E-06+-4.87E-05
Firmicutes Clostridia Clostridiales Ruminococcaceae Ruminococcaceae_UCG-009 Ambiguous_taxa 0.045.2	-6.22E-06+-3.21E-05	-8.33E-06+-5.41E-05	-9.40E-07+-6.18E-05
Butyricicoccus sp. 0.061.1	-7.45E-05+-4.95E-04	8.81E-05+-7.07E-04	1.49E-05+-2.12E-04
Alistipes sp. 0.032	8.57E-07+-3.84E-05	-7.82E-07+-5.24E-06	1.04E-06+-3.46E-05
Ruminococcus_1 sp. 0.016.2	-5.65E-06+-3.20E-05	0.00E+00+-0.00E+00	-6.61E-06+-3.00E-05
Firmicutes Clostridia Clostridiales Ruminococcaceae 0.094.1	-1.83E-05+-2.01E-04	5.09E-06+-5.01E-05	6.01E-06+-1.46E-04
Ruminococcaceae_UCG-002 sp. 0.021.2	-1.58E-05+-9.84E-05	3.36E-05+-2.21E-04	0.00E+00+-0.00E+00
Firmicutes Clostridia Clostridiales Ruminococcaceae uncultured human_gut_metagenome 0.027	2.31E-06+-3.55E-05	0.00E+00+-0.00E+00	1.14E-06+-3.23E-05
Ruminococcaceae_UCG-002 sp. 0.019.1	-1.28E-05+-9.30E-05	5.95E-06+-3.33E-05	0.00E+00+-0.00E+00
Firmicutes Clostridia Clostridiales Ruminococcaceae 0.029.13	-2.17E-06+-2.78E-05	1.85E-06+-1.24E-05	2.32E-07+-3.48E-05
Firmicutes Clostridia Clostridiales Lachnospiraceae 0.027.16	-8.27E-06+-5.71E-05	-1.34E-05+-7.02E-05	-2.05E-06+-1.33E-05
Firmicutes Clostridia Clostridiales Ruminococcaceae 0.203	3.53E-05+-6.15E-04	-9.85E-06+-5.69E-04	1.19E-05+-4.42E-04
Firmicutes Clostridia Clostridiales Ruminococcaceae Ruminococcaceae_UCG-009 Ambiguous_taxa 0.23	1.75E-05+-2.81E-04	4.56E-05+-1.81E-04	2.73E-05+-2.80E-04
Bilophila sp. 0.08	9.02E-05+-1.05E-03	1.15E-05+-4.64E-04	2.55E-05+-5.14E-04
Oscillospira sp. 0.035	1.88E-07+-2.23E-05	-4.52E-06+-2.19E-05	6.25E-06+-4.21E-05
Firmicutes Clostridia Clostridiales Ruminococcaceae Anaerotruncus uncultured_organism 0.032	2.00E-05+-1.52E-04	-1.65E-05+-6.87E-05	2.73E-05+-1.30E-04
Firmicutes Clostridia Clostridiales Ruminococcaceae 0.027.18	-1.27E-05+-1.82E-04	2.67E-06+-1.79E-05	-2.85E-07+-5.38E-05
Firmicutes Clostridia Clostridiales Ruminococcaceae Ruminiclostridium_9 uncultured_organism 0.021	0.00E+00+-0.00E+00	-4.59E-07+-3.08E-06	-3.89E-06+-5.76E-05
Streptococcus sp. 0.07	1.22E-05+-9.09E-05	-1.28E-06+-3.74E-05	-5.40E-06+-2.45E-05
Firmicutes Clostridia Clostridiales Ruminococcaceae 0.048.7	1.45E-06+-3.74E-05	-2.86E-05+-1.39E-04	9.82E-06+-4.88E-05
Firmicutes Clostridia Clostridiales Ruminococcaceae 0.043.5	2.02E-06+-3.68E-05	-2.35E-06+-1.57E-05	-2.83E-06+-2.28E-05
Firmicutes Clostridia Clostridiales Lachnospiraceae 0.048.8	-2.36E-06+-5.86E-05	-8.62E-06+-6.30E-05	-1.00E-05+-6.90E-05
Firmicutes Clostridia Clostridiales Lachnospiraceae 0.083.2	9.14E-06+-8.52E-05	4.56E-06+-8.05E-05	3.29E-06+-5.22E-05
Firmicutes Clostridia Clostridiales Ruminococcaceae Ruminococcaceae_UCG-013 uncultured_organism 0.07	6.10E-06+-1.45E-04	-5.03E-06+-2.81E-05	2.77E-06+-1.68E-04
Rothia sp. 0.032	-8.54E-06+-5.39E-05	6.78E-06+-4.78E-05	-2.21E-06+-1.43E-05
Firmicutes Clostridia Clostridiales Ruminococcaceae 0.032.10	2.43E-06+-1.96E-05	1.84E-06+-1.57E-05	-3.68E-06+-2.39E-05
Firmicutes Clostridia Clostridiales Lachnospiraceae 0.035.8	9.13E-06+-5.40E-05	0.00E+00+-0.00E+00	-1.19E-05+-4.83E-05
Firmicutes Clostridia Clostridiales Ruminococcaceae Intestinimonas Ambiguous_taxa 0.016.1	-5.87E-07+-5.51E-06	-4.53E-07+-3.04E-06	-1.33E-06+-1.38E-05
Firmicutes Clostridia Clostridiales Ruminococcaceae 0.021.17	-6.95E-07+-1.51E-05	2.11E-06+-2.50E-05	-1.81E-06+-1.18E-05
Lachnospiraceae_UCG-010 sp. 0.043	3.11E-07+-3.21E-05	9.05E-06+-4.04E-05	-3.88E-06+-5.18E-05
Firmicutes Clostridia Clostridiales Ruminococcaceae 0.024.19	-7.81E-06+-5.64E-05	0.00E+00+-0.00E+00	-3.39E-07+-3.55E-05
Firmicutes Clostridia Clostridiales Ruminococcaceae Oscillospira Ambiguous_taxa 0.045	2.20E-05+-1.58E-04	2.20E-06+-1.53E-05	5.82E-06+-2.63E-05
Firmicutes Clostridia Clostridiales Ruminococcaceae 0.032.11	-9.00E-06+-5.29E-05	-5.82E-07+-3.90E-06	5.54E-06+-5.02E-05
Ruminococcaceae_UCG-013 sp. 0.19	2.40E-05+-2.27E-04	5.28E-05+-3.12E-04	-2.72E-05+-2.21E-04
Firmicutes Clostridia Clostridiales Ruminococcaceae 0.021.18	-4.06E-06+-3.06E-05	0.00E+00+-0.00E+00	9.82E-07+-6.36E-06
Firmicutes Clostridia Clostridiales Ruminococcaceae 0.072.5	1.83E-07+-3.73E-05	3.95E-06+-2.56E-05	-5.71E-07+-4.42E-05
Odoribacter sp. 0.04	-1.00E-05+-5.88E-05	-6.13E-07+-1.48E-05	-4.00E-06+-3.18E-05
Firmicutes Clostridia Clostridiales Ruminococcaceae 0.032.12	-7.70E-06+-6.02E-05	-6.47E-07+-4.34E-06	-1.03E-05+-6.79E-05
Veillonella sp. 0.029.2	2.51E-07+-1.85E-05	3.12E-06+-2.09E-05	1.40E-06+-9.08E-06
Firmicutes Clostridia Clostridiales Ruminococcaceae 0.035.7	4.69E-07+-7.01E-05	4.40E-06+-2.07E-05	9.03E-06+-1.12E-04
Ruminococcus_2 sp. 0.035	-8.82E-05+-2.43E-03	-1.05E-04+-7.02E-04	-1.21E-04+-8.04E-04
uncultured_Firmicutes_bacterium sp. 0.118	-1.51E-04+-1.55E-03	2.05E-05+-1.65E-03	1.63E-04+-3.59E-03
Firmicutes Clostridia Clostridiales Lachnospiraceae Tyzzerella_4 Ambiguous_taxa 0.043	-4.30E-04+-1.29E-02	-2.21E-04+-1.48E-03	-2.00E-04+-1.15E-03
Lactobacillus sp. 0.201	-1.91E-03+-1.73E-02	-6.07E-05+-2.15E-02	-9.51E-04+-2.97E-03
Ruminococcus_1 sp. 0.118	6.39E-04+-3.95E-03	-5.25E-04+-3.35E-03	1.06E-04+-8.64E-04
Firmicutes Erysipelotrichia Erysipelotrichales Erysipelotrichaceae Holdemanella human_gut_metagenome 0.275	9.09E-04+-9.99E-03	-1.76E-04+-4.65E-03	-1.44E-03+-1.10E-02
Desulfovibrio sp. 0.155	-4.36E-04+-2.08E-03	-1.12E-04+-2.86E-03	1.24E-04+-8.94E-04
Megasphaera_elsdenii sp. 0.07	-7.01E-04+-5.93E-03	1.35E-03+-5.73E-03	-4.13E-04+-2.47E-03
Eubacterium_sp._cL-10-1-3 sp. 0.128	1.06E-06+-5.09E-04	-5.99E-05+-3.04E-04	-6.96E-05+-2.38E-04
Actinobacteria Coriobacteriia Coriobacteriales Coriobacteriaceae Senegalimassilia Ambiguous_taxa 0.107	4.39E-05+-4.23E-04	-7.45E-06+-2.68E-04	-5.73E-05+-5.11E-04
Bacteroides sp. 0.043.2	-1.81E-05+-1.97E-04	-3.86E-05+-1.92E-04	3.48E-05+-2.00E-04
Ruminococcaceae_UCG-014 sp. 0.187	5.00E-04+-4.13E-03	1.46E-04+-1.40E-03	1.16E-03+-4.84E-03
Ruminococcaceae_UCG-002 sp. 0.222.1	-3.20E-04+-5.19E-03	-3.69E-04+-2.83E-03	1.66E-03+-9.03E-03
Bacteroides_plebeius_DSM_17135 sp. 0.043	9.12E-04+-8.68E-03	-7.03E-04+-4.57E-03	-7.69E-06+-4.98E-05
Prevotellaceae_NK3B31_group sp. 0.029	9.56E-06+-1.85E-04	1.56E-04+-1.17E-03	0.00E+00+-0.00E+00
uncultured_Clostridia_bacterium sp. 0.142	-2.61E-05+-3.93E-04	-3.19E-05+-1.07E-04	-6.81E-05+-2.66E-04
Ruminococcaceae_UCG-007 sp. 0.067	-4.29E-06+-1.06E-04	-1.12E-05+-1.09E-04	-2.36E-05+-1.02E-04
Alistipes_sp._N15.MGS-157 sp. 0.163	3.15E-05+-6.05E-04	-7.59E-06+-2.06E-04	-1.29E-04+-7.59E-04
Megasphaera_elsdenii sp. 0.067	-2.83E-04+-2.13E-03	3.66E-04+-2.97E-03	-6.08E-05+-3.68E-04
Bacteroides sp. 0.198.1	-3.92E-04+-3.23E-03	1.79E-05+-7.50E-04	-1.65E-03+-7.59E-03
Firmicutes Clostridia Clostridiales Ruminococcaceae uncultured human_gut_metagenome 0.102	-2.21E-05+-1.31E-04	-2.18E-05+-6.67E-05	-2.28E-05+-1.75E-04
Faecalitalea sp. 0.094	3.71E-06+-3.91E-04	-6.69E-05+-2.75E-04	-1.95E-05+-2.88E-04
Lactobacillus sp. 0.061	-2.76E-05+-4.16E-04	2.18E-03+-1.45E-02	-8.55E-05+-4.56E-04
Firmicutes Clostridia Clostridiales Ruminococcaceae 0.102.3	-1.71E-05+-1.21E-04	-2.98E-05+-1.56E-04	1.74E-05+-1.30E-04
Firmicutes Clostridia Clostridiales Ruminococcaceae 0.193.1	-4.25E-05+-7.49E-04	-1.01E-04+-8.43E-04	2.11E-04+-1.04E-03
Bacteroides sp. 0.059.1	-2.74E-04+-2.59E-03	-1.07E-05+-1.06E-04	-2.07E-03+-1.54E-02
uncultured_Clostridiales_bacterium sp. 0.032	1.48E-05+-9.36E-05	-5.60E-06+-6.59E-05	3.93E-06+-2.55E-05
Firmicutes Clostridia Clostridiales Ruminococcaceae 0.043.6	-7.76E-06+-4.26E-05	1.61E-05+-9.44E-05	5.83E-06+-2.34E-05
Bacteroidetes Bacteroidia Bacteroidales Porphyromonadaceae Barnesiella Ambiguous_taxa 0.037.1	-2.64E-05+-1.42E-04	3.98E-05+-1.58E-04	-6.94E-05+-4.73E-04
Actinobacteria Coriobacteriia Coriobacteriales Coriobacteriaceae Senegalimassilia Ambiguous_taxa 0.281	-1.02E-06+-8.39E-04	4.29E-05+-3.95E-04	-2.93E-04+-2.09E-03
Mitsuokella sp. 0.029	2.42E-05+-2.92E-04	6.25E-06+-4.15E-05	-3.04E-05+-1.97E-04
Cloacibacillus sp. 0.032	-1.19E-05+-7.29E-05	-9.77E-06+-5.60E-05	2.05E-05+-1.54E-04
Clostridium_sensu_stricto_1 sp. 0.037	2.31E-06+-1.66E-04	-5.44E-05+-3.00E-04	-3.69E-06+-1.77E-04
Firmicutes Negativicutes Selenomonadales Veillonellaceae 0.024	2.24E-06+-1.37E-04	1.86E-05+-8.72E-05	0.00E+00+-0.00E+00
Bacteroides sp. 0.112	9.97E-05+-1.37E-03	-2.55E-04+-1.31E-03	-4.21E-06+-1.44E-04
uncultured_Clostridiales_bacterium sp. 0.024	-1.69E-06+-1.64E-05	0.00E+00+-0.00E+00	9.09E-06+-4.18E-05
Ruminococcaceae_UCG-014 sp. 0.059.2	-1.17E-05+-1.23E-04	1.59E-06+-8.90E-05	-4.71E-05+-2.37E-04
Bacteroides sp. 0.037.4	-2.92E-04+-2.61E-03	-4.14E-04+-2.80E-03	0.00E+00+-0.00E+00
Firmicutes Clostridia Clostridiales Ruminococcaceae Ruminococcaceae_NK4A214_group uncultured_organism 0.029	-7.39E-06+-4.91E-05	5.85E-07+-7.28E-05	2.58E-06+-2.85E-05
Bacteroides_plebeius_DSM_17135 sp. 0.112	-8.41E-05+-4.02E-03	3.31E-04+-2.35E-03	1.10E-03+-9.57E-03
Lachnoclostridium sp. 0.193	2.00E-05+-1.35E-04	2.82E-05+-1.05E-04	-2.09E-05+-1.48E-04
Firmicutes Clostridia Clostridiales Family_XIII 0.088	2.68E-06+-8.28E-05	3.71E-05+-2.80E-04	3.50E-05+-1.93E-04
Blautia sp. 0.094	1.02E-05+-1.60E-04	-7.67E-06+-7.25E-05	-3.45E-06+-3.54E-05
Firmicutes Clostridia Clostridiales Ruminococcaceae 0.078.1	4.57E-07+-4.90E-05	-3.42E-06+-6.85E-05	2.94E-06+-4.51E-05
Bifidobacterium_bifidum sp. 0.032	-1.38E-05+-8.34E-05	-3.01E-05+-1.84E-04	5.29E-05+-4.21E-04
Firmicutes Clostridia Clostridiales Ruminococcaceae Anaerotruncus uncultured_organism 0.107	9.42E-06+-9.13E-05	3.85E-05+-1.86E-04	-2.05E-05+-1.31E-04
Firmicutes Clostridia Clostridiales Ruminococcaceae uncultured human_gut_metagenome 0.032	-3.15E-06+-2.80E-05	-1.45E-06+-3.56E-05	-7.11E-06+-5.47E-05
Firmicutes Clostridia Clostridiales Ruminococcaceae 0.037.11	5.46E-06+-1.32E-04	-1.03E-06+-6.93E-06	-3.36E-06+-1.54E-05
Firmicutes Clostridia Clostridiales Lachnospiraceae 0.053.5	-5.41E-07+-2.91E-05	-4.07E-06+-3.43E-05	-4.76E-06+-3.68E-05
Catabacter sp. 0.048	2.01E-06+-1.14E-05	2.68E-06+-4.59E-05	1.15E-05+-9.76E-05
Ruminococcaceae_UCG-007 sp. 0.045	4.47E-06+-3.76E-05	-2.21E-06+-1.48E-05	-8.92E-06+-7.02E-05
Firmicutes Clostridia Clostridiales Lachnospiraceae 0.08.5	-5.37E-06+-1.40E-04	-1.50E-05+-4.69E-05	-7.25E-06+-4.01E-05
Lachnoclostridium sp. 0.15	-3.52E-05+-4.88E-04	1.16E-05+-2.76E-04	1.42E-04+-7.18E-04
uncultured_bacterium sp. 0.064.1	2.95E-06+-7.98E-05	-1.85E-05+-1.28E-04	-2.70E-05+-9.67E-05
Parabacteroides_distasonis sp. 0.067	-1.65E-05+-1.29E-04	1.10E-06+-1.43E-04	6.04E-05+-9.38E-04
Eubacterium_sp._cL-10-1-3 sp. 0.032	3.83E-06+-5.47E-05	-1.04E-05+-6.58E-05	-1.07E-05+-7.57E-05
uncultured_bacterium sp. 0.035	5.25E-06+-1.61E-04	-1.65E-04+-1.11E-03	4.89E-05+-3.17E-04
Ruminiclostridium_5 sp. 0.064	-9.61E-05+-8.21E-04	2.11E-05+-1.38E-04	-6.45E-06+-3.68E-04
Bacteroides sp. 0.152.1	2.16E-04+-1.66E-03	-2.97E-04+-2.06E-03	-4.15E-04+-2.70E-03
Bacteroides_plebeius_DSM_17135 sp. 0.037	1.77E-05+-1.23E-04	-4.11E-07+-4.99E-05	4.46E-05+-3.56E-04
Firmicutes Clostridia Clostridiales Christensenellaceae uncultured Ambiguous_taxa 0.075	-1.72E-05+-6.44E-05	-2.11E-06+-2.88E-05	2.29E-05+-9.12E-05
Paraprevotella sp. 0.094	1.43E-05+-7.35E-04	3.70E-05+-7.35E-04	3.36E-04+-2.88E-03
Ruminococcaceae_UCG-007 sp. 0.04	1.53E-06+-2.76E-05	-1.30E-06+-6.17E-06	-2.02E-06+-2.41E-05
Paraprevotella sp. 0.016	3.16E-06+-4.08E-05	-1.94E-06+-1.30E-05	-5.17E-06+-3.35E-05
uncultured_Clostridia_bacterium sp. 0.029	-2.03E-06+-3.25E-05	-8.53E-06+-4.16E-05	2.23E-06+-1.44E-05
Firmicutes Clostridia Clostridiales Ruminococcaceae 0.051.4	3.15E-05+-3.38E-04	1.81E-05+-1.02E-04	-7.97E-06+-2.98E-05
Firmicutes Clostridia Clostridiales Ruminococcaceae 0.037.12	3.75E-06+-2.55E-05	8.71E-06+-5.28E-05	-5.11E-06+-2.33E-05
Firmicutes Clostridia Clostridiales Ruminococcaceae 0.04.11	1.70E-05+-8.39E-05	-1.69E-05+-9.00E-05	4.09E-07+-2.25E-05
Family_XIII_AD3011_group sp. 0.027	-8.91E-07+-2.12E-05	-3.35E-06+-1.59E-05	-3.98E-06+-1.79E-05
Firmicutes Clostridia Clostridiales Ruminococcaceae 0.029.14	-4.92E-06+-3.56E-05	-5.63E-06+-2.15E-05	-1.80E-06+-1.87E-05
uncultured_Methanobacteriales_archaeon sp. 0.035.1	2.14E-07+-1.58E-05	-2.29E-06+-2.90E-05	-2.58E-06+-1.38E-05
Firmicutes Clostridia Clostridiales Family_XIII 0.032	-4.38E-06+-3.25E-05	6.22E-07+-3.46E-05	7.48E-07+-3.48E-05
Lachnospiraceae_UCG-010 sp. 0.075	2.58E-06+-5.18E-05	-3.74E-06+-4.89E-05	6.95E-06+-1.13E-04
Prevotellaceae_NK3B31_group sp. 0.013	-8.33E-06+-5.95E-05	-7.40E-06+-3.09E-05	0.00E+00+-0.00E+00
Firmicutes Clostridia Clostridiales Lachnospiraceae Eisenbergiella Ambiguous_taxa 0.04.1	-4.37E-06+-3.03E-05	1.93E-07+-3.95E-05	1.44E-05+-6.41E-05
Firmicutes Clostridia Clostridiales Ruminococcaceae 0.051.5	1.98E-07+-2.38E-05	4.12E-06+-4.05E-05	7.77E-06+-5.95E-05
Eubacterium_sp._cL-10-1-3 sp. 0.037	4.78E-06+-7.00E-05	1.32E-05+-7.65E-05	9.78E-06+-6.51E-05
Firmicutes Clostridia Clostridiales Peptococcaceae uncultured 0.029	-6.54E-07+-1.26E-05	1.96E-07+-2.61E-05	2.76E-06+-1.79E-05
Firmicutes Clostridia Clostridiales Ruminococcaceae Oscillospira Ambiguous_taxa 0.099	1.18E-05+-7.51E-05	-2.91E-05+-1.49E-04	-1.02E-05+-1.12E-04
Firmicutes Clostridia Clostridiales Ruminococcaceae Ruminiclostridium_6 Ambiguous_taxa 0.128	-1.01E-04+-4.88E-04	2.80E-06+-5.36E-05	-7.45E-05+-5.74E-04
Firmicutes Clostridia Clostridiales Ruminococcaceae 0.086.3	-5.04E-06+-3.05E-05	3.57E-06+-4.89E-05	1.43E-06+-2.13E-05
Firmicutes Clostridia Clostridiales Clostridiales_vadinBB60_group 0.032	3.98E-05+-4.14E-04	-2.15E-06+-1.07E-05	2.44E-06+-2.86E-05
Firmicutes Clostridia Clostridiales Family_XIII 0.029.3	1.12E-06+-1.71E-05	2.18E-06+-2.76E-05	0.00E+00+-0.00E+00
Firmicutes Clostridia Clostridiales Lachnospiraceae 0.035.9	-2.29E-06+-2.59E-05	-5.48E-06+-2.80E-05	2.99E-06+-3.80E-05
[Clostridium]_scindens sp. 0.032	-3.53E-06+-4.82E-05	1.00E-05+-8.42E-05	2.45E-07+-6.16E-05
Firmicutes Clostridia Clostridiales Ruminococcaceae 0.019.25	-1.76E-06+-1.94E-05	8.31E-07+-1.45E-05	-1.45E-06+-9.40E-06
Firmicutes Clostridia Clostridiales Ruminococcaceae 0.035.8	-1.70E-06+-6.71E-05	-1.45E-06+-9.76E-06	-2.93E-06+-1.90E-05
Firmicutes Clostridia Clostridiales Christensenellaceae 0.048	-3.66E-06+-4.99E-05	-9.30E-06+-2.60E-05	-3.96E-06+-1.96E-05
Firmicutes Clostridia Clostridiales Lachnospiraceae 0.099	3.01E-05+-1.73E-04	1.09E-05+-2.64E-04	3.39E-05+-1.44E-04
Firmicutes Clostridia Clostridiales Ruminococcaceae 0.021.19	-1.97E-06+-1.75E-05	6.96E-07+-4.67E-06	6.16E-07+-3.99E-06
uncultured_bacterium sp. 0.021.2	-4.18E-06+-4.80E-05	-9.70E-07+-6.51E-06	4.50E-07+-9.01E-06
Firmicutes Clostridia Clostridiales Ruminococcaceae Ruminiclostridium_5 Ambiguous_taxa 0.043	-3.57E-06+-6.80E-05	-4.81E-06+-2.28E-05	-2.38E-05+-1.93E-04
Bacteroides sp. 0.051.1	1.78E-04+-1.50E-03	2.63E-05+-1.83E-04	-8.55E-06+-1.74E-04
Firmicutes Clostridia Clostridiales Lachnospiraceae 0.043.11	-6.42E-06+-3.28E-05	7.51E-07+-3.67E-05	6.59E-06+-2.59E-05
Firmicutes Clostridia Clostridiales Lachnospiraceae 0.027.17	1.65E-06+-3.11E-05	-1.05E-05+-5.74E-05	1.64E-05+-8.48E-05
Firmicutes Clostridia Clostridiales Ruminococcaceae 0.04.12	5.67E-06+-2.81E-05	-3.20E-06+-5.66E-05	-3.51E-06+-2.27E-05
Firmicutes Clostridia Clostridiales Ruminococcaceae Ruminiclostridium_9 uncultured_organism 0.072.1	-5.48E-06+-1.01E-04	2.99E-06+-5.01E-05	1.70E-05+-5.17E-05
Firmicutes Clostridia Clostridiales Ruminococcaceae 0.249	4.30E-05+-2.43E-04	1.40E-05+-1.56E-04	-1.01E-05+-1.23E-04
Actinomyces sp. 0.032	4.09E-06+-5.22E-05	6.04E-09+-2.42E-05	0.00E+00+-0.00E+00
Firmicutes Clostridia Clostridiales Ruminococcaceae 0.12.2	-1.11E-05+-2.83E-04	-9.16E-06+-4.41E-05	9.80E-06+-6.68E-04
Firmicutes Clostridia Clostridiales Lachnospiraceae 0.021.12	8.86E-06+-5.59E-05	-3.53E-06+-1.82E-05	-3.89E-06+-1.76E-05
Firmicutes Clostridia Clostridiales Lachnospiraceae 0.045.11	-5.18E-06+-5.71E-05	3.72E-07+-1.31E-05	1.78E-06+-2.16E-05
Firmicutes Clostridia Clostridiales Family_XI Ezakiella Ambiguous_taxa 0.176	-1.98E-05+-1.91E-04	-8.97E-06+-8.12E-05	-7.87E-06+-1.52E-04
Firmicutes Clostridia Clostridiales Ruminococcaceae 0.021.21	1.96E-07+-1.84E-06	1.49E-06+-1.79E-05	-9.44E-06+-4.96E-05
Actinomyces sp. 0.024	-9.97E-06+-6.66E-05	-8.05E-06+-3.39E-05	0.00E+00+-0.00E+00
Firmicutes Clostridia Clostridiales Ruminococcaceae 0.029.15	5.60E-06+-6.13E-05	-6.36E-06+-3.66E-05	-2.63E-06+-3.00E-05
Firmicutes Clostridia Clostridiales Ruminococcaceae 0.024.21	-1.04E-05+-8.51E-05	-9.70E-07+-6.51E-06	-2.11E-05+-8.15E-05
Firmicutes Clostridia Clostridiales Ruminococcaceae 0.016.26	-4.67E-07+-4.38E-06	-1.44E-06+-7.15E-06	-3.35E-07+-2.17E-06
Ruminiclostridium_9 sp. 0.032	2.06E-05+-2.30E-04	8.81E-07+-1.41E-05	2.23E-05+-1.25E-04
uncultured_prokaryote sp. 0.04	1.02E-06+-3.82E-05	-8.18E-06+-3.89E-05	7.30E-07+-4.07E-05
Bacteroidetes Bacteroidia Bacteroidales Porphyromonadaceae Butyricimonas uncultured_organism 0.051	-6.12E-06+-7.11E-05	-2.72E-06+-2.26E-05	8.33E-06+-3.82E-05
Parabacteroides_distasonis sp. 0.048	4.11E-06+-3.23E-04	2.80E-05+-1.89E-04	3.46E-05+-1.57E-04
Firmicutes Clostridia Clostridiales Lachnospiraceae 0.029.8	-5.25E-07+-1.96E-05	-2.01E-06+-1.07E-05	1.32E-05+-5.46E-05
Hungatella sp. 0.131	-3.05E-06+-4.80E-04	-2.83E-05+-1.09E-04	5.07E-05+-1.68E-04
Firmicutes Clostridia Clostridiales Ruminococcaceae Oscillospira Ambiguous_taxa 0.021.1	-2.88E-06+-1.53E-05	-4.85E-07+-3.25E-06	-1.00E-06+-6.51E-06
Firmicutes Clostridia Clostridiales Ruminococcaceae 0.016.27	-3.55E-06+-3.39E-05	-4.85E-07+-3.25E-06	0.00E+00+-0.00E+00
[Eubacterium]_coprostanoligenes_group sp. 0.029.1	1.55E-06+-3.78E-05	6.28E-06+-3.91E-05	1.35E-05+-8.77E-05
Firmicutes Clostridia Clostridiales Ruminococcaceae Oscillospira Ambiguous_taxa 0.037.1	4.57E-07+-5.38E-05	8.27E-07+-9.45E-06	3.82E-05+-1.68E-04
Ruminiclostridium_9 sp. 0.048	-1.51E-06+-4.16E-05	-3.61E-06+-2.14E-05	-8.21E-06+-6.01E-05
Hungatella sp. 0.027	2.10E-06+-2.73E-05	-1.13E-06+-1.56E-05	-2.88E-06+-1.87E-05
Firmicutes Clostridia Clostridiales Lachnospiraceae Fusicatenibacter Ambiguous_taxa 0.056	-2.86E-05+-1.75E-04	-3.75E-05+-4.46E-04	2.33E-05+-9.05E-05
Ruminococcaceae_UCG-014 sp. 0.032.1	8.52E-05+-3.22E-03	3.00E-05+-2.01E-04	9.72E-04+-6.54E-03
Firmicutes Clostridia Clostridiales Ruminococcaceae 0.091.3	1.47E-04+-1.61E-03	2.78E-05+-1.86E-04	-1.36E-04+-1.33E-03
Bacteroidetes Bacteroidia Bacteroidales Porphyromonadaceae Barnesiella Ambiguous_taxa 0.035	3.85E-05+-3.78E-04	5.70E-05+-3.38E-04	-1.22E-05+-1.10E-04
Firmicutes Clostridia Clostridiales Ruminococcaceae 0.107.4	2.81E-05+-4.23E-04	-4.66E-05+-3.24E-04	-2.06E-05+-1.39E-04
Firmicutes Clostridia Clostridiales Lachnospiraceae 0.032.6	2.44E-06+-3.67E-05	5.01E-06+-3.35E-05	-7.81E-06+-3.63E-05
Ruminococcus_1 sp. 0.035	2.17E-05+-2.40E-04	-7.92E-05+-6.07E-04	0.00E+00+-0.00E+00
Ruminococcaceae_UCG-002 sp. 0.032	-6.29E-07+-6.50E-05	5.87E-06+-2.90E-05	2.76E-05+-1.47E-04
Actinobacteria Coriobacteriia Coriobacteriales Coriobacteriaceae Senegalimassilia Ambiguous_taxa 0.035	-1.00E-05+-7.22E-05	-6.79E-08+-3.56E-05	-1.69E-05+-1.09E-04
Bacteroidetes Bacteroidia Bacteroidales Prevotellaceae Prevotella_6 Ambiguous_taxa 0.051	-1.89E-06+-4.12E-05	-3.41E-08+-5.51E-05	-3.77E-07+-2.45E-05
Firmicutes Clostridia Clostridiales Ruminococcaceae Ruminococcaceae_UCG-009 Ambiguous_taxa 0.059	-2.82E-06+-2.98E-05	5.65E-06+-5.19E-05	1.59E-06+-6.98E-05
Firmicutes Clostridia Clostridiales Family_XI Ezakiella Ambiguous_taxa 0.029	-5.86E-06+-5.11E-05	8.88E-06+-4.30E-05	-4.17E-06+-3.94E-05
Bacteroides_plebeius_DSM_17135 sp. 0.037.1	7.07E-05+-8.71E-04	8.12E-07+-2.31E-05	4.00E-04+-2.32E-03
Flavobacterium sp. 0.053	2.65E-05+-2.15E-04	-4.76E-07+-4.14E-05	-2.58E-06+-1.68E-05
uncultured_Methanobacteriales_archaeon sp. 0.024	-7.47E-07+-2.67E-05	-6.83E-07+-2.48E-05	-3.84E-06+-1.78E-05
Firmicutes Clostridia Clostridiales Lachnospiraceae 0.12.2	8.07E-05+-7.44E-04	2.17E-05+-1.17E-04	3.20E-06+-1.26E-04
Firmicutes Clostridia Clostridiales Lachnospiraceae 0.032.7	1.23E-06+-4.32E-05	6.92E-07+-1.83E-05	-1.32E-06+-2.63E-05
Firmicutes Clostridia Clostridiales Ruminococcaceae 0.032.13	7.04E-06+-7.98E-05	2.22E-06+-1.49E-05	-1.80E-05+-8.53E-05
Christensenellaceae_R-7_group sp. 0.075	-9.63E-06+-1.29E-04	1.79E-06+-3.60E-05	-1.61E-05+-1.38E-04
Bacteroides sp. 0.029.5	2.55E-05+-1.72E-04	1.67E-06+-1.12E-05	5.36E-05+-3.58E-04
Firmicutes Clostridia Clostridiales Lachnospiraceae 0.064.3	-1.49E-05+-6.53E-05	-1.65E-06+-2.07E-05	-3.66E-07+-4.62E-05
Firmicutes Clostridia Clostridiales Ruminococcaceae 0.035.9	-4.04E-06+-2.53E-05	-3.36E-06+-6.41E-05	0.00E+00+-0.00E+00
[truncated: 1,300 more rows]

## Sheet: MGm_A
Feature	Refined grain diet	Whole grain-rich diet	Gluten-poor diet
Roseburia intestinalis	-2.96E-02+-1.42E+00	1.61E-01+-7.75E-01	-3.48E-02+-6.61E-01
Roseburia hominis	-3.80E-02+-3.58E-01	-3.43E-02+-4.29E-01	-2.15E-02+-3.70E-01
Butyrivibrio fibrisolvens	1.10E-05+-1.05E-04	-2.33E-05+-1.52E-04	0.00E+00+-0.00E+00
Faecalibacterium prausnitzii	-7.24E-02+-8.42E-01	2.11E-01+-7.78E-01	-2.38E-01+-1.07E+00
Clostridium butyricum	5.05E-04+-2.33E-03	-4.65E-05+-2.13E-04	2.08E-05+-7.29E-04
Clostridium kluyveri	0.00E+00+-0.00E+00	2.33E-05+-1.52E-04	0.00E+00+-0.00E+00
Fusobacterium nucleatum	2.53E-04+-2.90E-03	1.86E-04+-1.28E-03	-6.25E-05+-6.97E-04
Eubacterium limosum	-8.79E-05+-4.76E-03	3.72E-04+-4.43E-03	7.29E-04+-2.79E-03
Anaerostipes hadrus	-1.17E-02+-5.12E-01	1.79E-01+-4.54E-01	-2.11E-01+-5.90E-01

## Sheet: MGm_B
Feature	Refined grain diet	Whole grain-rich diet	Gluten-poor diet
Abiotrophia defectiva	2.17E-05+-4.19E-04	4.65E-05+-3.05E-04	-1.02E-04+-3.68E-04
Acetanaerobacterium elongatum	-1.09E-05+-4.32E-04	-6.98E-05+-3.38E-04	4.08E-05+-4.98E-04
Acetitomaculum ruminis	2.17E-05+-6.79E-04	6.98E-05+-4.57E-04	-2.45E-04+-5.60E-04
Acetivibrio cellulolyticus	-7.54E-20+-1.02E-02	2.40E-03+-1.34E-02	-1.43E-04+-7.97E-03
Acetivibrio ethanolgignens	0.00E+00+-0.00E+00	0.00E+00+-0.00E+00	0.00E+00+-0.00E+00
Acetobacter orientalis	0.00E+00+-0.00E+00	0.00E+00+-0.00E+00	0.00E+00+-0.00E+00
Acetobacterium bakii	0.00E+00+-0.00E+00	0.00E+00+-0.00E+00	0.00E+00+-0.00E+00
Acetobacterium dehalogenans	1.09E-05+-1.04E-04	0.00E+00+-0.00E+00	0.00E+00+-0.00E+00
Acetobacterium wieringae	0.00E+00+-0.00E+00	0.00E+00+-0.00E+00	0.00E+00+-0.00E+00
Acetonema longum	-1.45E-03+-1.40E-02	1.01E-02+-6.60E-02	-6.73E-04+-3.61E-03
Acholeplasma axanthum	0.00E+00+-0.00E+00	0.00E+00+-0.00E+00	0.00E+00+-0.00E+00
Acholeplasma equifetale	0.00E+00+-0.00E+00	0.00E+00+-0.00E+00	0.00E+00+-0.00E+00
Acholeplasma granularum	0.00E+00+-0.00E+00	0.00E+00+-0.00E+00	0.00E+00+-0.00E+00
Acholeplasma hippikon	0.00E+00+-0.00E+00	0.00E+00+-0.00E+00	0.00E+00+-0.00E+00
Acholeplasma modicum	0.00E+00+-0.00E+00	0.00E+00+-0.00E+00	0.00E+00+-0.00E+00
Acidaminobacter hydrogenoformans	0.00E+00+-0.00E+00	0.00E+00+-0.00E+00	0.00E+00+-0.00E+00
Acidaminococcus timonensis	0.00E+00+-0.00E+00	0.00E+00+-0.00E+00	0.00E+00+-0.00E+00
Acidipropionibacterium thoenii	0.00E+00+-0.00E+00	-2.33E-05+-1.52E-04	0.00E+00+-0.00E+00
Acidovorax caeni	0.00E+00+-0.00E+00	0.00E+00+-0.00E+00	0.00E+00+-0.00E+00
Acidovorax temperans	0.00E+00+-0.00E+00	0.00E+00+-0.00E+00	0.00E+00+-0.00E+00
Acinetobacter defluvii	0.00E+00+-0.00E+00	0.00E+00+-0.00E+00	0.00E+00+-0.00E+00
Acinetobacter tandoii	0.00E+00+-0.00E+00	0.00E+00+-0.00E+00	0.00E+00+-0.00E+00
Actinokineospora inagensis	0.00E+00+-0.00E+00	0.00E+00+-0.00E+00	0.00E+00+-0.00E+00
Actinomyces cardiffensis	0.00E+00+-0.00E+00	0.00E+00+-0.00E+00	0.00E+00+-0.00E+00
Actinomyces dentalis	0.00E+00+-0.00E+00	0.00E+00+-0.00E+00	0.00E+00+-0.00E+00
Actinomyces gerencseriae	-8.70E-03+-1.09E-01	2.79E-03+-1.61E-02	-9.59E-04+-7.23E-03
Actinomyces glycerinitolerans	1.09E-05+-1.04E-04	0.00E+00+-0.00E+00	0.00E+00+-0.00E+00
Actinomyces graevenitzii	0.00E+00+-0.00E+00	0.00E+00+-0.00E+00	0.00E+00+-0.00E+00
Actinomyces israelii	0.00E+00+-0.00E+00	0.00E+00+-0.00E+00	0.00E+00+-0.00E+00
Actinomyces johnsonii	-1.15E-03+-2.51E-02	-8.37E-04+-1.22E-02	-3.90E-03+-2.74E-02
Actinomyces massiliensis	1.09E-05+-2.77E-04	0.00E+00+-3.09E-04	-2.04E-05+-2.49E-04
Actinomyces nasicola	0.00E+00+-0.00E+00	0.00E+00+-0.00E+00	0.00E+00+-0.00E+00
Actinomyces neuii	1.09E-05+-1.04E-04	0.00E+00+-0.00E+00	2.04E-05+-1.43E-04
Actinomyces odontolyticus	1.63E-04+-9.29E-04	-4.65E-05+-7.22E-04	-4.08E-05+-9.78E-04
Actinomyces polynesiensis	0.00E+00+-0.00E+00	0.00E+00+-0.00E+00	0.00E+00+-0.00E+00
Actinomyces ruminicola	0.00E+00+-0.00E+00	0.00E+00+-0.00E+00	-2.04E-05+-1.43E-04
Actinomyces slackii	0.00E+00+-0.00E+00	0.00E+00+-0.00E+00	0.00E+00+-0.00E+00
Actinomyces suimastitidis	-1.09E-05+-1.04E-04	0.00E+00+-0.00E+00	-4.08E-05+-2.86E-04
Actinomyces timonensis	1.09E-05+-5.24E-04	6.98E-05+-5.93E-04	-8.16E-05+-5.34E-04
Actinomyces urinae	0.00E+00+-0.00E+00	0.00E+00+-0.00E+00	0.00E+00+-0.00E+00
Actinotignum urinale	-1.09E-05+-1.04E-04	0.00E+00+-0.00E+00	0.00E+00+-0.00E+00
Aequorivita vladivostokensis	5.43E-05+-3.74E-04	0.00E+00+-0.00E+00	0.00E+00+-0.00E+00
Aerococcus suis	0.00E+00+-0.00E+00	0.00E+00+-0.00E+00	0.00E+00+-0.00E+00
Aeromonas eucrenophila	-1.96E-04+-2.61E-03	-3.26E-04+-1.67E-03	-4.08E-05+-1.14E-03
Aeromonas simiae	0.00E+00+-0.00E+00	0.00E+00+-0.00E+00	0.00E+00+-0.00E+00
Agrococcus casei	0.00E+00+-0.00E+00	0.00E+00+-0.00E+00	0.00E+00+-0.00E+00
Agrococcus lahaulensis	0.00E+00+-0.00E+00	0.00E+00+-0.00E+00	0.00E+00+-0.00E+00
Alcanivorax hongdengensis	0.00E+00+-0.00E+00	0.00E+00+-0.00E+00	0.00E+00+-0.00E+00
Alcanivorax jadensis	-3.26E-05+-8.45E-04	-1.16E-04+-6.62E-04	-8.16E-05+-6.07E-04
Alcanivorax nanhaiticus	0.00E+00+-0.00E+00	0.00E+00+-0.00E+00	0.00E+00+-0.00E+00
Algicola sagamiensis	0.00E+00+-0.00E+00	0.00E+00+-0.00E+00	0.00E+00+-0.00E+00
Algoriella xinjiangensis	2.61E-04+-4.91E-03	-5.58E-04+-3.96E-03	2.86E-04+-3.48E-03
Algoriphagus alkaliphilus	-7.61E-05+-8.42E-04	0.00E+00+-0.00E+00	1.43E-03+-1.01E-02
Algoriphagus faecimaris	0.00E+00+-0.00E+00	0.00E+00+-0.00E+00	0.00E+00+-0.00E+00
Algoriphagus vanfongensis	1.09E-05+-1.81E-04	-2.33E-05+-1.52E-04	4.08E-05+-2.00E-04
Alicyclobacillus acidiphilus	0.00E+00+-0.00E+00	0.00E+00+-0.00E+00	0.00E+00+-0.00E+00
Alicyclobacillus acidoterrestris	0.00E+00+-0.00E+00	0.00E+00+-0.00E+00	0.00E+00+-0.00E+00
Alicyclobacillus ferrooxydans	-4.23E-03+-3.46E-02	-3.56E-03+-3.20E-02	4.82E-03+-2.39E-02
Alicyclobacillus kakegawensis	0.00E+00+-0.00E+00	0.00E+00+-0.00E+00	0.00E+00+-0.00E+00
Alicyclobacillus mali	0.00E+00+-0.00E+00	0.00E+00+-0.00E+00	0.00E+00+-0.00E+00
Alicyclobacillus vulcanalis	0.00E+00+-0.00E+00	0.00E+00+-0.00E+00	0.00E+00+-0.00E+00
Alistipes ihumii	-1.52E-04+-1.67E-03	-6.74E-04+-2.42E-03	6.12E-05+-1.25E-03
Alistipes inops	0.00E+00+-0.00E+00	0.00E+00+-0.00E+00	0.00E+00+-0.00E+00
Alistipes obesi	0.00E+00+-0.00E+00	0.00E+00+-0.00E+00	2.04E-05+-1.43E-04
Alistipes putredinis	0.00E+00+-0.00E+00	0.00E+00+-0.00E+00	0.00E+00+-0.00E+00
Alistipes senegalensis	0.00E+00+-0.00E+00	0.00E+00+-0.00E+00	0.00E+00+-0.00E+00
Alistipes timonensis	0.00E+00+-0.00E+00	0.00E+00+-0.00E+00	0.00E+00+-0.00E+00
Alkalibacter saccharofermentans	0.00E+00+-0.00E+00	0.00E+00+-0.00E+00	0.00E+00+-0.00E+00
Alkalibacterium gilvum	2.17E-05+-8.51E-04	0.00E+00+-5.35E-04	-1.22E-04+-5.64E-04
Alkalibacterium subtropicum	0.00E+00+-0.00E+00	0.00E+00+-0.00E+00	0.00E+00+-0.00E+00
Alkaliphilus peptidifermentans	-9.78E-05+-9.38E-04	0.00E+00+-0.00E+00	2.24E-04+-1.57E-03
Alkaliphilus transvaalensis	0.00E+00+-0.00E+00	0.00E+00+-0.00E+00	0.00E+00+-0.00E+00
Allisonella histaminiformans	0.00E+00+-0.00E+00	0.00E+00+-0.00E+00	0.00E+00+-0.00E+00
Allobaculum stercoricanis	0.00E+00+-0.00E+00	0.00E+00+-0.00E+00	0.00E+00+-0.00E+00
Allofustis seminis	0.00E+00+-0.00E+00	0.00E+00+-0.00E+00	0.00E+00+-0.00E+00
Alloprevotella rava	0.00E+00+-0.00E+00	0.00E+00+-0.00E+00	0.00E+00+-0.00E+00
Alloprevotella tannerae	0.00E+00+-0.00E+00	0.00E+00+-0.00E+00	0.00E+00+-0.00E+00
Alloscardovia criceti	0.00E+00+-0.00E+00	0.00E+00+-0.00E+00	0.00E+00+-0.00E+00
Alloscardovia omnicolens	0.00E+00+-0.00E+00	0.00E+00+-0.00E+00	0.00E+00+-0.00E+00
Amphibacillus jilinensis	-1.09E-05+-2.33E-03	-4.65E-04+-1.65E-03	2.04E-04+-1.55E-03
Amphibacillus sediminis	-7.72E-04+-6.98E-03	-1.09E-03+-5.89E-03	1.98E-03+-5.15E-03
Amphritea atlantica	2.17E-05+-3.31E-04	-2.33E-05+-1.52E-04	4.08E-05+-2.00E-04
Amphritea japonica	0.00E+00+-0.00E+00	0.00E+00+-0.00E+00	0.00E+00+-0.00E+00
Anaeroarcus burkinensis	1.09E-05+-1.04E-04	0.00E+00+-0.00E+00	0.00E+00+-0.00E+00
Anaerobiospirillum succiniciproducens	0.00E+00+-0.00E+00	0.00E+00+-0.00E+00	0.00E+00+-0.00E+00
Anaerobium acetethylicum	5.43E-05+-5.42E-04	-2.33E-05+-1.52E-04	-6.33E-04+-3.11E-03
Anaerobranca californiensis	0.00E+00+-0.00E+00	0.00E+00+-0.00E+00	0.00E+00+-0.00E+00
Anaerococcus obesiensis	0.00E+00+-0.00E+00	0.00E+00+-0.00E+00	0.00E+00+-0.00E+00
Anaerococcus pacaensis	1.09E-05+-1.04E-04	0.00E+00+-0.00E+00	0.00E+00+-0.00E+00
Anaerococcus provencensis	-1.85E-03+-3.12E-02	-9.30E-05+-3.78E-02	3.61E-03+-5.28E-02
Anaerococcus vaginalis	-2.93E-04+-8.69E-03	-4.88E-04+-8.64E-03	-1.49E-03+-7.85E-03
Anaerocolumna aminovalerica	-3.80E-04+-4.96E-03	-3.49E-04+-3.53E-03	-8.16E-05+-3.73E-03
Anaerocolumna jejuensis	0.00E+00+-0.00E+00	0.00E+00+-0.00E+00	0.00E+00+-0.00E+00
Anaerocolumna xylanovorans	0.00E+00+-0.00E+00	0.00E+00+-0.00E+00	0.00E+00+-0.00E+00
Anaeroglobus geminatus	0.00E+00+-0.00E+00	0.00E+00+-0.00E+00	0.00E+00+-0.00E+00
Anaeromassilibacillus senegalensis	0.00E+00+-0.00E+00	0.00E+00+-0.00E+00	0.00E+00+-0.00E+00
Anaerophaga thermohalophila	0.00E+00+-0.00E+00	0.00E+00+-0.00E+00	0.00E+00+-0.00E+00
Anaerorhabdus furcosa	-1.09E-05+-1.04E-04	4.65E-05+-2.13E-04	0.00E+00+-0.00E+00
Anaerosalibacter massiliensis	0.00E+00+-0.00E+00	0.00E+00+-0.00E+00	0.00E+00+-0.00E+00
Anaerosphaera aminiphila	0.00E+00+-0.00E+00	0.00E+00+-0.00E+00	0.00E+00+-0.00E+00
Anaerosporobacter mobilis	0.00E+00+-0.00E+00	0.00E+00+-0.00E+00	0.00E+00+-0.00E+00
Anaerosporomusa subterranea	-8.59E-04+-6.70E-03	9.30E-04+-1.48E-02	7.35E-04+-1.03E-02
Anaerostipes caccae	3.80E-04+-3.83E-03	-5.12E-04+-1.92E-03	-6.12E-05+-1.84E-03
Anaerotruncus colihominis	-6.52E-05+-5.30E-04	-4.65E-05+-5.32E-04	0.00E+00+-3.54E-04
Anaerotruncus rubiinfantis	0.00E+00+-0.00E+00	0.00E+00+-0.00E+00	0.00E+00+-0.00E+00
Anaerovibrio lipolyticus	3.95E-03+-4.42E-02	-4.28E-03+-2.88E-02	6.47E-03+-6.20E-02
Anaerovirgula multivorans	0.00E+00+-0.00E+00	0.00E+00+-0.00E+00	0.00E+00+-0.00E+00
Anaerovorax odorimutans	0.00E+00+-0.00E+00	0.00E+00+-0.00E+00	0.00E+00+-0.00E+00
Ancylobacter rudongensis	0.00E+00+-0.00E+00	0.00E+00+-0.00E+00	0.00E+00+-0.00E+00
Aneurinibacillus migulanus	0.00E+00+-0.00E+00	0.00E+00+-0.00E+00	0.00E+00+-0.00E+00
Aneurinibacillus terranovensis	0.00E+00+-0.00E+00	0.00E+00+-0.00E+00	0.00E+00+-0.00E+00
Aneurinibacillus tyrosinisolvens	0.00E+00+-0.00E+00	0.00E+00+-0.00E+00	0.00E+00+-0.00E+00
Angelakisella massiliensis	0.00E+00+-0.00E+00	0.00E+00+-0.00E+00	0.00E+00+-0.00E+00
Apibacter mensalis	0.00E+00+-0.00E+00	0.00E+00+-0.00E+00	0.00E+00+-0.00E+00
Aquaspirillum serpens	0.00E+00+-0.00E+00	0.00E+00+-0.00E+00	0.00E+00+-0.00E+00
Aquimarina longa	0.00E+00+-0.00E+00	0.00E+00+-0.00E+00	0.00E+00+-0.00E+00
Arabia massiliensis	0.00E+00+-0.00E+00	0.00E+00+-0.00E+00	0.00E+00+-0.00E+00
Arachidicoccus rhizosphaerae	0.00E+00+-0.00E+00	0.00E+00+-0.00E+00	0.00E+00+-0.00E+00
Arcanobacterium urinimassiliense	0.00E+00+-0.00E+00	0.00E+00+-0.00E+00	0.00E+00+-0.00E+00
Arcobacter cibarius	0.00E+00+-0.00E+00	0.00E+00+-0.00E+00	0.00E+00+-0.00E+00
Arcobacter cryaerophilus	0.00E+00+-0.00E+00	0.00E+00+-0.00E+00	0.00E+00+-0.00E+00
Arcobacter lekithochrous	0.00E+00+-0.00E+00	0.00E+00+-0.00E+00	0.00E+00+-0.00E+00
Arcobacter marinus	0.00E+00+-0.00E+00	0.00E+00+-0.00E+00	0.00E+00+-0.00E+00
Arenimonas composti	1.63E-04+-1.17E-03	-2.02E-20+-1.27E-03	9.59E-04+-4.50E-03
Arenimonas malthae	0.00E+00+-0.00E+00	0.00E+00+-0.00E+00	0.00E+00+-0.00E+00
Arsenicibacter rosenii	-2.17E-05+-1.47E-04	0.00E+00+-0.00E+00	-4.08E-05+-2.00E-04
Arthrobacter rhombi	-1.85E-04+-2.41E-03	-2.33E-05+-1.06E-03	-1.43E-04+-1.57E-03
Asaccharospora irregularis	0.00E+00+-0.00E+00	0.00E+00+-0.00E+00	0.00E+00+-0.00E+00
Asaia astilbis	0.00E+00+-0.00E+00	0.00E+00+-0.00E+00	0.00E+00+-0.00E+00
Atlantibacter hermannii	0.00E+00+-0.00E+00	0.00E+00+-0.00E+00	2.04E-05+-1.43E-04
Atopobacter phocae	0.00E+00+-0.00E+00	0.00E+00+-0.00E+00	0.00E+00+-0.00E+00
Atopobium deltae	1.09E-05+-2.34E-04	-4.65E-05+-2.13E-04	0.00E+00+-2.04E-04
Atopobium minutum	0.00E+00+-0.00E+00	0.00E+00+-0.00E+00	4.08E-05+-2.00E-04
Atopobium rimae	0.00E+00+-0.00E+00	0.00E+00+-0.00E+00	0.00E+00+-0.00E+00
Atopostipes suicloacalis	0.00E+00+-0.00E+00	0.00E+00+-0.00E+00	0.00E+00+-0.00E+00
Azoarcus toluclasticus	0.00E+00+-0.00E+00	0.00E+00+-0.00E+00	0.00E+00+-0.00E+00
Azohydromonas lata	0.00E+00+-0.00E+00	0.00E+00+-0.00E+00	0.00E+00+-0.00E+00
Azorhizobium doebereinerae	0.00E+00+-0.00E+00	0.00E+00+-0.00E+00	0.00E+00+-0.00E+00
Azovibrio restrictus	0.00E+00+-0.00E+00	0.00E+00+-0.00E+00	0.00E+00+-0.00E+00
Bacillus acidiproducens	-1.09E-05+-5.84E-04	-9.30E-05+-7.18E-04	2.04E-04+-9.35E-04
Bacillus andreraoultii	0.00E+00+-0.00E+00	0.00E+00+-0.00E+00	0.00E+00+-0.00E+00
Bacillus azotoformans	0.00E+00+-0.00E+00	0.00E+00+-0.00E+00	0.00E+00+-0.00E+00
Bacillus bataviensis	0.00E+00+-0.00E+00	0.00E+00+-0.00E+00	0.00E+00+-0.00E+00
Bacillus bogoriensis	1.41E-04+-1.71E-03	-4.65E-05+-3.05E-04	3.27E-04+-1.75E-03
Bacillus circulans	0.00E+00+-0.00E+00	0.00E+00+-0.00E+00	0.00E+00+-0.00E+00
Bacillus coahuilensis	-2.07E-04+-1.70E-03	1.40E-04+-2.36E-03	2.04E-04+-3.28E-03
Bacillus eiseniae	0.00E+00+-0.00E+00	0.00E+00+-0.00E+00	0.00E+00+-0.00E+00
Bacillus humi	5.22E-04+-4.71E-03	-2.09E-04+-1.37E-03	-2.86E-04+-1.54E-03
Bacillus lentus	0.00E+00+-0.00E+00	0.00E+00+-0.00E+00	0.00E+00+-0.00E+00
Bacillus ligniniphilus	0.00E+00+-0.00E+00	0.00E+00+-0.00E+00	0.00E+00+-0.00E+00
Bacillus manliponensis	0.00E+00+-0.00E+00	0.00E+00+-0.00E+00	0.00E+00+-0.00E+00
Bacillus marisflavi	3.26E-05+-3.77E-04	2.33E-05+-3.44E-04	-1.02E-04+-4.67E-04
Bacillus massiliosenegalensis	0.00E+00+-0.00E+00	0.00E+00+-0.00E+00	0.00E+00+-0.00E+00
Bacillus rubiinfantis	0.00E+00+-0.00E+00	0.00E+00+-0.00E+00	0.00E+00+-0.00E+00
Bacillus salsus	0.00E+00+-0.00E+00	0.00E+00+-0.00E+00	0.00E+00+-0.00E+00
Bacillus shacheensis	0.00E+00+-0.00E+00	0.00E+00+-0.00E+00	0.00E+00+-0.00E+00
Bacillus solimangrovi	6.63E-04+-6.37E-03	6.74E-04+-6.48E-03	1.02E-04+-3.22E-03
Bacillus subterraneus	-4.35E-05+-2.53E-04	2.33E-05+-2.66E-04	0.00E+00+-2.04E-04
Bacillus thermoamylovorans	0.00E+00+-0.00E+00	0.00E+00+-0.00E+00	0.00E+00+-0.00E+00
Bacillus thermotolerans	0.00E+00+-0.00E+00	0.00E+00+-0.00E+00	0.00E+00+-0.00E+00
Bacillus tuaregi	0.00E+00+-0.00E+00	0.00E+00+-0.00E+00	0.00E+00+-0.00E+00
Bacillus xerothermodurans	0.00E+00+-0.00E+00	0.00E+00+-0.00E+00	0.00E+00+-0.00E+00
Bacteroides barnesiae	0.00E+00+-0.00E+00	0.00E+00+-0.00E+00	0.00E+00+-0.00E+00
Bacteroides coprocola	0.00E+00+-0.00E+00	0.00E+00+-0.00E+00	0.00E+00+-0.00E+00
Bacteroides coprophilus	0.00E+00+-0.00E+00	0.00E+00+-0.00E+00	0.00E+00+-0.00E+00
Bacteroides faecichinchillae	-6.52E-05+-4.90E-03	1.40E-04+-3.30E-03	8.78E-04+-5.45E-03
Bacteroides fluxus	0.00E+00+-0.00E+00	0.00E+00+-0.00E+00	0.00E+00+-0.00E+00
Bacteroides graminisolvens	0.00E+00+-0.00E+00	0.00E+00+-0.00E+00	0.00E+00+-0.00E+00
Bacteroides ihuae	0.00E+00+-0.00E+00	0.00E+00+-0.00E+00	0.00E+00+-0.00E+00
Bacteroides luti	0.00E+00+-0.00E+00	0.00E+00+-0.00E+00	0.00E+00+-0.00E+00
Bacteroides neonati	0.00E+00+-0.00E+00	0.00E+00+-0.00E+00	0.00E+00+-0.00E+00
Bacteroides nordii	-4.46E-04+-7.65E-03	-2.79E-04+-5.17E-03	-8.16E-04+-3.30E-03
Bacteroides paurosaccharolyticus	0.00E+00+-0.00E+00	0.00E+00+-0.00E+00	0.00E+00+-0.00E+00
Bacteroides plebeius	0.00E+00+-0.00E+00	0.00E+00+-0.00E+00	0.00E+00+-0.00E+00
Bacteroides propionicifaciens	0.00E+00+-0.00E+00	0.00E+00+-0.00E+00	0.00E+00+-0.00E+00
Bacteroides pyogenes	0.00E+00+-0.00E+00	0.00E+00+-0.00E+00	0.00E+00+-0.00E+00
Bacteroides reticulotermitis	0.00E+00+-0.00E+00	0.00E+00+-0.00E+00	0.00E+00+-0.00E+00
Bacteroides salyersiae	2.17E-05+-2.09E-04	-2.33E-05+-1.52E-04	0.00E+00+-0.00E+00
Bacteroides stercoris	0.00E+00+-0.00E+00	0.00E+00+-0.00E+00	0.00E+00+-0.00E+00
Bacteroides uniformis	0.00E+00+-0.00E+00	0.00E+00+-0.00E+00	0.00E+00+-0.00E+00
Bariatricus massiliensis	0.00E+00+-0.00E+00	0.00E+00+-0.00E+00	0.00E+00+-0.00E+00
Barnesiella intestinihominis	0.00E+00+-0.00E+00	0.00E+00+-0.00E+00	0.00E+00+-0.00E+00
Bathymodiolus platifrons methanotrophic gill symbiont	0.00E+00+-0.00E+00	0.00E+00+-0.00E+00	0.00E+00+-0.00E+00
Bavariicoccus seileri	0.00E+00+-0.00E+00	0.00E+00+-0.00E+00	0.00E+00+-0.00E+00
Bdellovibrio bacteriovorus	0.00E+00+-0.00E+00	0.00E+00+-0.00E+00	0.00E+00+-0.00E+00
Beduini massiliensis	0.00E+00+-0.00E+00	0.00E+00+-0.00E+00	0.00E+00+-0.00E+00
Belnapia moabensis	0.00E+00+-0.00E+00	0.00E+00+-0.00E+00	0.00E+00+-0.00E+00
Bhargavaea cecembensis	0.00E+00+-0.00E+00	0.00E+00+-0.00E+00	0.00E+00+-0.00E+00
Bifidobacterium aesculapii	0.00E+00+-0.00E+00	0.00E+00+-0.00E+00	0.00E+00+-0.00E+00
Bifidobacterium biavatii	0.00E+00+-0.00E+00	0.00E+00+-0.00E+00	-2.04E-05+-1.43E-04
Bifidobacterium callitrichos	0.00E+00+-0.00E+00	0.00E+00+-0.00E+00	0.00E+00+-0.00E+00
Bifidobacterium choerinum	0.00E+00+-0.00E+00	0.00E+00+-0.00E+00	0.00E+00+-0.00E+00
Bifidobacterium crudilactis	0.00E+00+-0.00E+00	0.00E+00+-0.00E+00	0.00E+00+-0.00E+00
Bifidobacterium cuniculi	0.00E+00+-0.00E+00	0.00E+00+-0.00E+00	0.00E+00+-0.00E+00
Bifidobacterium gallinarum	0.00E+00+-0.00E+00	0.00E+00+-0.00E+00	0.00E+00+-0.00E+00
Bifidobacterium lemurum	0.00E+00+-0.00E+00	0.00E+00+-0.00E+00	0.00E+00+-0.00E+00
Bifidobacterium magnum	0.00E+00+-0.00E+00	0.00E+00+-0.00E+00	0.00E+00+-0.00E+00
Bifidobacterium minimum	0.00E+00+-0.00E+00	0.00E+00+-0.00E+00	0.00E+00+-0.00E+00
Bifidobacterium mongoliense	0.00E+00+-0.00E+00	0.00E+00+-0.00E+00	0.00E+00+-0.00E+00
Bifidobacterium reuteri	0.00E+00+-0.00E+00	0.00E+00+-0.00E+00	0.00E+00+-0.00E+00
Bifidobacterium saguini	0.00E+00+-0.00E+00	0.00E+00+-0.00E+00	0.00E+00+-0.00E+00
Bifidobacterium stellenboschense	0.00E+00+-0.00E+00	0.00E+00+-0.00E+00	0.00E+00+-0.00E+00
Bifidobacterium subtile	0.00E+00+-0.00E+00	0.00E+00+-0.00E+00	0.00E+00+-0.00E+00
Bifidobacterium thermophilum	0.00E+00+-0.00E+00	0.00E+00+-0.00E+00	0.00E+00+-0.00E+00
Bifidobacterium tsurumiense	0.00E+00+-0.00E+00	0.00E+00+-0.00E+00	0.00E+00+-0.00E+00
Bilophila wadsworthia	-1.09E-05+-1.04E-04	0.00E+00+-0.00E+00	4.08E-05+-2.86E-04
Bittarella massiliensis	0.00E+00+-0.00E+00	0.00E+00+-0.00E+00	0.00E+00+-0.00E+00
Blautia hansenii	3.98E-03+-2.85E-02	-2.74E-03+-1.02E-02	4.57E-03+-2.32E-02
Blautia hydrogenotrophica	0.00E+00+-0.00E+00	0.00E+00+-0.00E+00	0.00E+00+-0.00E+00
Blautia obeum	0.00E+00+-0.00E+00	0.00E+00+-0.00E+00	0.00E+00+-0.00E+00
Blautia producta	0.00E+00+-0.00E+00	0.00E+00+-0.00E+00	0.00E+00+-0.00E+00
Blautia schinkii	4.35E-05+-6.62E-04	9.30E-05+-4.79E-04	-1.84E-04+-6.97E-04
Brachymonas chironomi	-1.09E-05+-1.04E-04	4.65E-05+-2.13E-04	0.00E+00+-0.00E+00
Brachyspira alvinipulli	9.67E-04+-7.44E-03	3.26E-04+-1.27E-03	1.00E-03+-2.26E-02
Brevibacillus agri	0.00E+00+-0.00E+00	0.00E+00+-0.00E+00	0.00E+00+-0.00E+00
Brevibacillus borstelensis	0.00E+00+-0.00E+00	0.00E+00+-0.00E+00	0.00E+00+-0.00E+00
Brevibacillus massiliensis	0.00E+00+-0.00E+00	0.00E+00+-0.00E+00	0.00E+00+-0.00E+00
Brevibacillus thermoruber	0.00E+00+-0.00E+00	0.00E+00+-0.00E+00	0.00E+00+-0.00E+00
Brevibacterium yomogidense	9.50E-03+-5.20E-02	-6.23E-03+-2.90E-02	1.77E-02+-1.03E-01
Brevinema andersonii	0.00E+00+-0.00E+00	0.00E+00+-0.00E+00	0.00E+00+-0.00E+00
Brochothrix thermosphacta	0.00E+00+-0.00E+00	0.00E+00+-0.00E+00	0.00E+00+-0.00E+00
Budvicia aquatica	-5.87E-04+-1.50E-02	-2.56E-03+-2.04E-02	-2.45E-03+-3.12E-02
Bulleidia extructa	-2.17E-05+-5.22E-03	-1.40E-04+-1.36E-03	-1.35E-03+-9.97E-03
Buttiauxella ferragutiae	2.17E-05+-1.47E-04	0.00E+00+-0.00E+00	-2.04E-05+-1.43E-04
Butyricicoccus desmolans	0.00E+00+-0.00E+00	0.00E+00+-0.00E+00	0.00E+00+-0.00E+00
Butyricicoccus pullicaecorum	4.35E-05+-1.91E-03	2.56E-04+-2.17E-03	-8.16E-05+-1.95E-03
Butyricimonas synergistica	0.00E+00+-0.00E+00	0.00E+00+-0.00E+00	0.00E+00+-0.00E+00
Butyrivibrio crossotus	0.00E+00+-0.00E+00	0.00E+00+-0.00E+00	0.00E+00+-0.00E+00
Butyrivibrio fibrisolvens	0.00E+00+-0.00E+00	0.00E+00+-0.00E+00	0.00E+00+-0.00E+00
Butyrivibrio hungatei	0.00E+00+-0.00E+00	0.00E+00+-0.00E+00	0.00E+00+-0.00E+00
Butyrivibrio proteoclasticus	0.00E+00+-0.00E+00	-1.16E-04+-7.62E-04	-2.04E-05+-1.43E-04
Caballeronia concitans	-2.17E-05+-2.56E-04	6.98E-05+-2.58E-04	-6.12E-05+-3.17E-04
Caecibacter massiliensis	0.00E+00+-0.00E+00	0.00E+00+-0.00E+00	0.00E+00+-0.00E+00
Caenibacillus caldisaponilyticus	0.00E+00+-0.00E+00	0.00E+00+-0.00E+00	0.00E+00+-0.00E+00
Caenispirillum salinarum	-3.48E-04+-8.11E-03	2.21E-03+-7.03E-03	1.43E-04+-8.68E-03
Caldalkalibacillus thermarum	-4.35E-05+-6.94E-04	-4.65E-05+-2.13E-04	6.12E-05+-3.17E-04
Caldanaerobius polysaccharolyticus	-1.06E-02+-9.15E-02	-7.65E-03+-4.74E-02	-1.77E-20+-1.08E-03
Calderihabitans maritimus	2.17E-04+-1.26E-03	-1.16E-04+-7.31E-04	2.45E-04+-1.09E-03
Caldicoprobacter oshimai	0.00E+00+-0.00E+00	0.00E+00+-0.00E+00	0.00E+00+-0.00E+00
Caldisalinibacter kiritimatiensis	1.09E-05+-1.04E-04	0.00E+00+-0.00E+00	0.00E+00+-0.00E+00
Calditerricola satsumensis	0.00E+00+-0.00E+00	0.00E+00+-0.00E+00	0.00E+00+-0.00E+00
Caloramator australicus	0.00E+00+-0.00E+00	0.00E+00+-0.00E+00	0.00E+00+-0.00E+00
Caloramator mitchellensis	0.00E+00+-0.00E+00	0.00E+00+-0.00E+00	0.00E+00+-0.00E+00
Caloramator proteoclasticus	0.00E+00+-0.00E+00	0.00E+00+-0.00E+00	0.00E+00+-0.00E+00
Caloramator quimbayensis	0.00E+00+-0.00E+00	0.00E+00+-0.00E+00	0.00E+00+-0.00E+00
Caloranaerobacter ferrireducens	0.00E+00+-0.00E+00	0.00E+00+-0.00E+00	0.00E+00+-0.00E+00
Campylobacter corcagiensis	-4.35E-04+-1.79E-02	-2.58E-03+-1.48E-02	2.80E-03+-1.55E-02
Campylobacter fetus	0.00E+00+-0.00E+00	0.00E+00+-0.00E+00	0.00E+00+-0.00E+00
Campylobacter mucosalis	0.00E+00+-0.00E+00	0.00E+00+-0.00E+00	0.00E+00+-0.00E+00
Campylobacter showae	0.00E+00+-0.00E+00	0.00E+00+-0.00E+00	0.00E+00+-0.00E+00
Candidimonas bauzanensis	0.00E+00+-0.00E+00	0.00E+00+-0.00E+00	0.00E+00+-0.00E+00
Capnocytophaga granulosa	3.54E-02+-2.74E-01	7.47E-02+-3.58E-01	7.47E-03+-2.64E-01
Carboxydocella sporoproducens	1.09E-05+-1.04E-04	-4.65E-05+-2.13E-04	0.00E+00+-0.00E+00
Carnobacterium divergens	0.00E+00+-0.00E+00	0.00E+00+-0.00E+00	0.00E+00+-0.00E+00
Carnobacterium gallinarum	-1.09E-05+-6.87E-04	-1.63E-04+-5.31E-04	-6.12E-05+-8.76E-04
Caryophanon latum	0.00E+00+-0.00E+00	0.00E+00+-0.00E+00	0.00E+00+-0.00E+00
Castellaniella caeni	2.14E-02+-6.97E-01	2.26E-02+-4.82E-01	2.57E-02+-6.79E-01
Catabacter hongkongensis	0.00E+00+-0.00E+00	0.00E+00+-0.00E+00	0.00E+00+-0.00E+00
Catellicoccus marimammalium	0.00E+00+-0.00E+00	0.00E+00+-0.00E+00	0.00E+00+-0.00E+00
Catenibacterium mitsuokai	0.00E+00+-0.00E+00	0.00E+00+-0.00E+00	0.00E+00+-0.00E+00
Catonella morbi	0.00E+00+-0.00E+00	0.00E+00+-0.00E+00	0.00E+00+-0.00E+00
Caulobacter vibrioides	0.00E+00+-0.00E+00	0.00E+00+-0.00E+00	0.00E+00+-0.00E+00
Caviibacter abscessus	0.00E+00+-0.00E+00	0.00E+00+-0.00E+00	0.00E+00+-0.00E+00
Cecembia lonarensis	0.00E+00+-0.00E+00	0.00E+00+-0.00E+00	0.00E+00+-0.00E+00
Cellulomonas carbonis	1.09E-05+-1.04E-04	0.00E+00+-0.00E+00	-4.08E-05+-2.86E-04
Cellulomonas iranensis	0.00E+00+-0.00E+00	0.00E+00+-0.00E+00	0.00E+00+-0.00E+00
Cellulomonas marina	0.00E+00+-0.00E+00	0.00E+00+-0.00E+00	0.00E+00+-0.00E+00
Cellulosilyticum ruminicola	2.50E-04+-1.57E-03	-2.33E-04+-1.41E-03	8.16E-05+-8.62E-04
Cellulosimicrobium cellulans	0.00E+00+-0.00E+00	0.00E+00+-0.00E+00	0.00E+00+-0.00E+00
Cephaloticoccus capnophilus	0.00E+00+-0.00E+00	0.00E+00+-0.00E+00	0.00E+00+-0.00E+00
Cephaloticoccus primus	0.00E+00+-0.00E+00	0.00E+00+-0.00E+00	0.00E+00+-0.00E+00
Cesiribacter andamanensis	0.00E+00+-0.00E+00	0.00E+00+-0.00E+00	0.00E+00+-0.00E+00
Cetobacterium somerae	0.00E+00+-0.00E+00	0.00E+00+-0.00E+00	0.00E+00+-0.00E+00
Chitinimonas koreensis	0.00E+00+-0.00E+00	0.00E+00+-0.00E+00	0.00E+00+-0.00E+00
Chloroflexus islandicus	0.00E+00+-0.00E+00	0.00E+00+-0.00E+00	0.00E+00+-0.00E+00
Chondromyces apiculatus	0.00E+00+-1.48E-04	0.00E+00+-0.00E+00	0.00E+00+-0.00E+00
Christensenella minuta	0.00E+00+-0.00E+00	0.00E+00+-0.00E+00	0.00E+00+-0.00E+00
Christensenella timonensis	0.00E+00+-0.00E+00	0.00E+00+-0.00E+00	0.00E+00+-0.00E+00
Chromobacterium subtsugae	0.00E+00+-0.00E+00	0.00E+00+-0.00E+00	0.00E+00+-0.00E+00
Chryseobacterium formosense	0.00E+00+-0.00E+00	0.00E+00+-0.00E+00	0.00E+00+-0.00E+00
Chryseobacterium hispalense	-6.41E-04+-9.16E-03	3.02E-04+-7.78E-03	-2.04E-04+-6.62E-03
Chryseobacterium hominis	0.00E+00+-0.00E+00	0.00E+00+-0.00E+00	0.00E+00+-0.00E+00
Chryseobacterium molle	1.09E-04+-8.70E-04	-2.33E-05+-4.62E-04	-4.08E-05+-8.15E-04
Chryseobacterium polytrichastri	4.35E-05+-6.36E-03	-2.30E-03+-9.85E-03	-4.08E-05+-1.24E-02
Chrysiogenes arsenatis	-1.30E-04+-4.74E-04	-6.98E-05+-4.57E-04	-2.04E-05+-5.95E-04
Cloacibacillus evryensis	0.00E+00+-0.00E+00	0.00E+00+-0.00E+00	0.00E+00+-0.00E+00
Cloacibacterium normanense	0.00E+00+-0.00E+00	0.00E+00+-0.00E+00	0.00E+00+-0.00E+00
Clostridiales bacterium	-6.52E-05+-4.14E-04	-4.65E-05+-3.05E-04	0.00E+00+-3.54E-04
Clostridiisalibacter paucivorans	0.00E+00+-0.00E+00	0.00E+00+-0.00E+00	0.00E+00+-0.00E+00
Clostridium acetireducens	0.00E+00+-0.00E+00	0.00E+00+-0.00E+00	0.00E+00+-0.00E+00
Clostridium acidisoli	0.00E+00+-0.00E+00	0.00E+00+-0.00E+00	0.00E+00+-0.00E+00
Clostridium akagii	0.00E+00+-0.00E+00	0.00E+00+-0.00E+00	0.00E+00+-0.00E+00
Clostridium amylolyticum	0.00E+00+-0.00E+00	0.00E+00+-0.00E+00	0.00E+00+-0.00E+00
Clostridium arbusti	6.52E-05+-4.64E-04	-2.33E-05+-4.08E-04	-8.16E-05+-4.93E-04
Clostridium cadaveris	0.00E+00+-0.00E+00	0.00E+00+-0.00E+00	0.00E+00+-0.00E+00
Clostridium cavendishii	0.00E+00+-0.00E+00	0.00E+00+-0.00E+00	0.00E+00+-0.00E+00
Clostridium celatum	-2.17E-04+-1.70E-03	-5.12E-04+-2.31E-03	-1.02E-04+-2.45E-03
Clostridium chromiireducens	0.00E+00+-0.00E+00	0.00E+00+-0.00E+00	0.00E+00+-0.00E+00
Clostridium cochlearium	0.00E+00+-0.00E+00	0.00E+00+-0.00E+00	0.00E+00+-0.00E+00
Clostridium colicanis	0.00E+00+-0.00E+00	0.00E+00+-0.00E+00	0.00E+00+-0.00E+00
Clostridium collagenovorans	0.00E+00+-0.00E+00	0.00E+00+-0.00E+00	0.00E+00+-0.00E+00
Clostridium cylindrosporum	0.00E+00+-0.00E+00	0.00E+00+-0.00E+00	0.00E+00+-0.00E+00
Clostridium disporicum	2.17E-05+-3.31E-04	2.33E-05+-3.44E-04	8.16E-05+-2.77E-04
Clostridium fallax	-1.09E-05+-3.48E-04	2.33E-05+-3.44E-04	-2.04E-05+-3.22E-04
Clostridium felsineum	3.26E-04+-3.66E-03	3.02E-04+-1.19E-02	-3.88E-04+-4.11E-03
Clostridium frigidicarnis	0.00E+00+-0.00E+00	0.00E+00+-0.00E+00	2.04E-05+-1.43E-04
Clostridium gasigenes	0.00E+00+-0.00E+00	0.00E+00+-0.00E+00	0.00E+00+-0.00E+00
Clostridium grantii	6.52E-05+-3.25E-04	2.33E-05+-1.52E-04	1.94E-03+-1.40E-02
Clostridium homopropionicum	0.00E+00+-0.00E+00	0.00E+00+-0.00E+00	0.00E+00+-0.00E+00
Clostridium hydrogeniformans	0.00E+00+-0.00E+00	0.00E+00+-0.00E+00	0.00E+00+-0.00E+00
Clostridium ihumii	0.00E+00+-0.00E+00	0.00E+00+-0.00E+00	0.00E+00+-0.00E+00
Clostridium intestinale	0.00E+00+-0.00E+00	0.00E+00+-0.00E+00	0.00E+00+-0.00E+00
Clostridium lundense	0.00E+00+-0.00E+00	0.00E+00+-0.00E+00	0.00E+00+-0.00E+00
Clostridium magnum	0.00E+00+-0.00E+00	0.00E+00+-0.00E+00	0.00E+00+-0.00E+00
Clostridium merdae	2.17E-05+-6.46E-04	1.40E-04+-4.13E-04	-1.63E-04+-8.00E-04
Clostridium neonatale	-1.41E-04+-5.46E-04	-2.33E-05+-5.11E-04	8.16E-05+-4.93E-04
Clostridium oryzae	-8.70E-05+-6.05E-04	2.09E-04+-1.01E-03	-8.16E-05+-6.40E-04
Clostridium paraputrificum	0.00E+00+-0.00E+00	-2.33E-05+-1.52E-04	0.00E+00+-0.00E+00
Clostridium phoceensis	0.00E+00+-0.00E+00	0.00E+00+-0.00E+00	0.00E+00+-0.00E+00
Clostridium polynesiense	-9.78E-05+-9.75E-03	-1.40E-04+-8.10E-03	-1.90E-03+-8.60E-03
Clostridium puniceum	0.00E+00+-0.00E+00	0.00E+00+-0.00E+00	0.00E+00+-0.00E+00
Clostridium sartagoforme	0.00E+00+-0.00E+00	0.00E+00+-0.00E+00	0.00E+00+-0.00E+00
Clostridium senegalense	0.00E+00+-0.00E+00	0.00E+00+-0.00E+00	0.00E+00+-0.00E+00
Clostridium sulfidigenes	1.09E-05+-1.04E-04	0.00E+00+-0.00E+00	0.00E+00+-0.00E+00
Clostridium tepidiprofundi	0.00E+00+-0.00E+00	0.00E+00+-0.00E+00	0.00E+00+-0.00E+00
Clostridium tepidum	1.09E-05+-1.81E-04	0.00E+00+-0.00E+00	4.08E-05+-4.55E-04
Clostridium tetanomorphum	0.00E+00+-0.00E+00	0.00E+00+-0.00E+00	0.00E+00+-2.04E-04
Clostridium thermobutyricum	-3.15E-03+-3.40E-02	-2.09E-04+-5.87E-03	-4.29E-04+-8.11E-03
Clostridium uliginosum	0.00E+00+-0.00E+00	0.00E+00+-0.00E+00	0.00E+00+-0.00E+00
Clostridium ventriculi	-1.85E-04+-1.93E-03	-4.42E-04+-1.93E-03	-4.08E-04+-2.48E-03
Cobetia crustatorum	0.00E+00+-0.00E+00	0.00E+00+-0.00E+00	0.00E+00+-0.00E+00
Cohaesibacter marisflavi	0.00E+00+-0.00E+00	0.00E+00+-0.00E+00	0.00E+00+-0.00E+00
Cohnella laeviribosi	0.00E+00+-0.00E+00	0.00E+00+-0.00E+00	0.00E+00+-0.00E+00
Cohnella thermotolerans	0.00E+00+-0.00E+00	0.00E+00+-0.00E+00	0.00E+00+-0.00E+00
Colibacter massiliensis	0.00E+00+-0.00E+00	0.00E+00+-0.00E+00	0.00E+00+-0.00E+00
Collinsella aerofaciens	0.00E+00+-0.00E+00	0.00E+00+-0.00E+00	0.00E+00+-0.00E+00
Collinsella bouchesdurhonensis	0.00E+00+-0.00E+00	0.00E+00+-0.00E+00	0.00E+00+-0.00E+00
Collinsella ihuae	-2.17E-05+-2.09E-04	-4.65E-05+-2.13E-04	-4.08E-05+-2.00E-04
Collinsella intestinalis	0.00E+00+-0.00E+00	0.00E+00+-0.00E+00	0.00E+00+-0.00E+00
Collinsella phocaeensis	0.00E+00+-0.00E+00	0.00E+00+-0.00E+00	0.00E+00+-0.00E+00
Collinsella stercoris	0.00E+00+-0.00E+00	0.00E+00+-0.00E+00	0.00E+00+-0.00E+00
Collinsella tanakaei	0.00E+00+-0.00E+00	0.00E+00+-0.00E+00	0.00E+00+-0.00E+00
Colwellia aestuarii	-3.59E-04+-4.34E-03	-1.63E-04+-1.85E-03	2.24E-04+-8.96E-04
Colwellia agarivorans	0.00E+00+-0.00E+00	0.00E+00+-0.00E+00	0.00E+00+-0.00E+00
Colwellia chukchiensis	0.00E+00+-0.00E+00	0.00E+00+-0.00E+00	0.00E+00+-0.00E+00
Colwellia marinimaniae	0.00E+00+-0.00E+00	0.00E+00+-0.00E+00	0.00E+00+-0.00E+00
Colwellia mytili	0.00E+00+-0.00E+00	0.00E+00+-0.00E+00	0.00E+00+-0.00E+00
Comamonas granuli	0.00E+00+-0.00E+00	0.00E+00+-0.00E+00	0.00E+00+-0.00E+00
Conchiformibius kuhniae	0.00E+00+-0.00E+00	0.00E+00+-0.00E+00	0.00E+00+-0.00E+00
Coprobacter fastidiosus	0.00E+00+-0.00E+00	0.00E+00+-0.00E+00	0.00E+00+-0.00E+00
Coprobacter secundus	0.00E+00+-0.00E+00	0.00E+00+-0.00E+00	0.00E+00+-0.00E+00
Coprococcus comes	0.00E+00+-0.00E+00	0.00E+00+-0.00E+00	0.00E+00+-0.00E+00
Coprococcus eutactus	0.00E+00+-0.00E+00	0.00E+00+-0.00E+00	0.00E+00+-0.00E+00
Corynebacterium aurimucosum	0.00E+00+-0.00E+00	0.00E+00+-0.00E+00	0.00E+00+-0.00E+00
Corynebacterium coyleae	0.00E+00+-0.00E+00	0.00E+00+-0.00E+00	0.00E+00+-0.00E+00
Corynebacterium freneyi	0.00E+00+-0.00E+00	0.00E+00+-0.00E+00	0.00E+00+-0.00E+00
Corynebacterium ihumii	0.00E+00+-0.00E+00	0.00E+00+-0.00E+00	0.00E+00+-0.00E+00
Corynebacterium nuruki	0.00E+00+-2.10E-04	6.98E-05+-2.58E-04	0.00E+00+-2.89E-04
Corynebacterium provencense	0.00E+00+-0.00E+00	0.00E+00+-0.00E+00	0.00E+00+-0.00E+00
Corynebacterium pseudodiphtheriticum	7.61E-05+-2.42E-03	-2.79E-04+-2.22E-03	8.37E-04+-2.51E-03
Corynebacterium tuscaniense	4.35E-05+-1.80E-02	-2.56E-03+-1.23E-02	-1.02E-04+-1.79E-02
Couchioplanes caeruleus	-1.79E-03+-1.54E-02	5.65E-03+-4.20E-02	-5.31E-04+-1.05E-02
Crenothrix polyspora	0.00E+00+-0.00E+00	0.00E+00+-0.00E+00	0.00E+00+-0.00E+00
Crocosphaera watsonii	-4.02E-03+-9.76E-02	4.35E-03+-6.27E-02	-4.98E-03+-4.76E-02
Crossiella equi	-1.09E-05+-1.04E-04	0.00E+00+-0.00E+00	0.00E+00+-0.00E+00
Cruoricaptor ignavus	0.00E+00+-0.00E+00	0.00E+00+-0.00E+00	0.00E+00+-0.00E+00
Cryobacterium psychrotolerans	-6.52E-05+-3.57E-04	-6.98E-05+-5.52E-04	-1.63E-04+-1.01E-03
Culturomica massiliensis	-1.09E-05+-1.04E-04	0.00E+00+-0.00E+00	-2.04E-05+-1.43E-04
Curtobacterium flaccumfaciens	0.00E+00+-0.00E+00	0.00E+00+-0.00E+00	0.00E+00+-0.00E+00
Curvibacter delicatus	0.00E+00+-0.00E+00	0.00E+00+-0.00E+00	0.00E+00+-0.00E+00
Cyclobacterium halophilum	0.00E+00+-0.00E+00	0.00E+00+-0.00E+00	0.00E+00+-0.00E+00
Cystobacter fuscus	-1.95E-03+-1.18E-02	-1.72E-03+-8.06E-03	1.43E-03+-7.93E-03
Cytophaga aurantiaca	-6.96E-04+-1.72E-02	-8.37E-04+-4.68E-03	-1.31E-03+-1.42E-02
Dakarella massiliensis	0.00E+00+-0.00E+00	0.00E+00+-0.00E+00	0.00E+00+-0.00E+00
Defluviitalea phaphyphila	0.00E+00+-0.00E+00	0.00E+00+-0.00E+00	0.00E+00+-0.00E+00
Deinococcus ficus	0.00E+00+-0.00E+00	0.00E+00+-0.00E+00	0.00E+00+-0.00E+00
Deinococcus indicus	0.00E+00+-0.00E+00	0.00E+00+-0.00E+00	0.00E+00+-0.00E+00
Deinococcus murrayi	0.00E+00+-0.00E+00	0.00E+00+-0.00E+00	0.00E+00+-0.00E+00
Deinococcus phoenicis	0.00E+00+-0.00E+00	0.00E+00+-0.00E+00	0.00E+00+-0.00E+00
Deinococcus pimensis	0.00E+00+-0.00E+00	0.00E+00+-0.00E+00	0.00E+00+-0.00E+00
Dendrosporobacter quercicolus	0.00E+00+-0.00E+00	0.00E+00+-0.00E+00	0.00E+00+-0.00E+00
Derxia gummosa	0.00E+00+-1.48E-04	0.00E+00+-0.00E+00	0.00E+00+-0.00E+00
Derxia lacustris	0.00E+00+-0.00E+00	0.00E+00+-0.00E+00	0.00E+00+-0.00E+00
Desemzia incerta	-1.09E-05+-1.81E-04	-4.65E-05+-4.86E-04	-4.08E-05+-2.00E-04
Desnuesiella massiliensis	0.00E+00+-0.00E+00	0.00E+00+-0.00E+00	0.00E+00+-0.00E+00
Desulfacinum hydrothermale	-1.09E-05+-1.04E-04	-2.33E-05+-1.52E-04	2.04E-05+-1.43E-04
Desulfacinum infernum	0.00E+00+-0.00E+00	0.00E+00+-0.00E+00	0.00E+00+-0.00E+00
Desulfamplus magnetovallimortis	0.00E+00+-0.00E+00	0.00E+00+-0.00E+00	0.00E+00+-0.00E+00
Desulfatibacillum aliphaticivorans	1.09E-05+-1.04E-04	0.00E+00+-0.00E+00	2.04E-05+-1.43E-04
Desulfitibacter alkalitolerans	0.00E+00+-0.00E+00	0.00E+00+-0.00E+00	0.00E+00+-0.00E+00
Desulfobacter vibrioformis	0.00E+00+-0.00E+00	0.00E+00+-0.00E+00	0.00E+00+-0.00E+00
Desulfobulbus elongatus	0.00E+00+-0.00E+00	0.00E+00+-0.00E+00	-6.12E-05+-4.29E-04
Desulfobulbus mediterraneus	0.00E+00+-0.00E+00	0.00E+00+-0.00E+00	0.00E+00+-0.00E+00
Desulfocarbo indianensis	-1.63E-04+-1.67E-03	-2.33E-04+-1.23E-03	2.04E-04+-1.06E-03
Desulfocurvus vexinensis	0.00E+00+-0.00E+00	0.00E+00+-0.00E+00	0.00E+00+-0.00E+00
Desulfofustis glycolicus	0.00E+00+-0.00E+00	0.00E+00+-0.00E+00	0.00E+00+-0.00E+00
Desulfomicrobium escambiense	0.00E+00+-0.00E+00	0.00E+00+-0.00E+00	0.00E+00+-0.00E+00
Desulfonatronum thioautotrophicum	0.00E+00+-0.00E+00	0.00E+00+-0.00E+00	0.00E+00+-0.00E+00
Desulfonispora thiosulfatigenes	0.00E+00+-0.00E+00	0.00E+00+-0.00E+00	0.00E+00+-0.00E+00
Desulfopila aestuarii	0.00E+00+-0.00E+00	0.00E+00+-0.00E+00	0.00E+00+-0.00E+00
Desulfoplanes formicivorans	0.00E+00+-0.00E+00	0.00E+00+-0.00E+00	0.00E+00+-0.00E+00
Desulforhopalus singaporensis	0.00E+00+-0.00E+00	0.00E+00+-0.00E+00	0.00E+00+-0.00E+00
Desulfosarcina cetonica	-3.02E-03+-2.91E-02	-6.98E-04+-2.34E-02	3.61E-03+-1.56E-02
Desulfosporosinus acididurans	-1.39E-03+-9.40E-03	2.23E-03+-2.80E-02	4.84E-03+-1.44E-02
Desulfosporosinus lacus	0.00E+00+-0.00E+00	0.00E+00+-0.00E+00	0.00E+00+-0.00E+00
Desulfotomaculum aeronauticum	0.00E+00+-0.00E+00	0.00E+00+-0.00E+00	0.00E+00+-0.00E+00
Desulfotomaculum alcoholivorax	0.00E+00+-0.00E+00	0.00E+00+-0.00E+00	0.00E+00+-0.00E+00
Desulfotomaculum alkaliphilum	0.00E+00+-0.00E+00	0.00E+00+-0.00E+00	0.00E+00+-0.00E+00
Desulfotomaculum arcticum	0.00E+00+-0.00E+00	0.00E+00+-0.00E+00	0.00E+00+-0.00E+00
Desulfotomaculum copahuensis	4.35E-05+-4.17E-04	0.00E+00+-0.00E+00	0.00E+00+-0.00E+00
Desulfotomaculum geothermicum	0.00E+00+-0.00E+00	0.00E+00+-0.00E+00	0.00E+00+-0.00E+00
Desulfotomaculum hydrothermale	0.00E+00+-0.00E+00	0.00E+00+-0.00E+00	0.00E+00+-0.00E+00
Desulfotomaculum intricatum	0.00E+00+-0.00E+00	0.00E+00+-0.00E+00	0.00E+00+-0.00E+00
Desulfotomaculum putei	0.00E+00+-0.00E+00	0.00E+00+-0.00E+00	0.00E+00+-0.00E+00
Desulfotomaculum thermocisternum	0.00E+00+-0.00E+00	0.00E+00+-0.00E+00	0.00E+00+-0.00E+00
Desulfotomaculum thermosubterraneum	0.00E+00+-0.00E+00	0.00E+00+-0.00E+00	0.00E+00+-0.00E+00
Desulfovibrio alcoholivorans	0.00E+00+-0.00E+00	0.00E+00+-0.00E+00	0.00E+00+-0.00E+00
Desulfovibrio alkalitolerans	0.00E+00+-0.00E+00	0.00E+00+-0.00E+00	0.00E+00+-0.00E+00
Desulfovibrio aminophilus	1.09E-05+-7.19E-04	2.33E-05+-2.66E-04	1.22E-04+-6.34E-04
Desulfovibrio bizertensis	0.00E+00+-0.00E+00	0.00E+00+-0.00E+00	0.00E+00+-0.00E+00
Desulfovibrio brasiliensis	0.00E+00+-0.00E+00	0.00E+00+-0.00E+00	0.00E+00+-0.00E+00
Desulfovibrio cuneatus	0.00E+00+-0.00E+00	0.00E+00+-0.00E+00	0.00E+00+-0.00E+00
Desulfovibrio desulfuricans	0.00E+00+-0.00E+00	0.00E+00+-0.00E+00	0.00E+00+-0.00E+00
Desulfovibrio fructosivorans	0.00E+00+-0.00E+00	0.00E+00+-0.00E+00	0.00E+00+-0.00E+00
Desulfovibrio gracilis	0.00E+00+-0.00E+00	0.00E+00+-0.00E+00	0.00E+00+-0.00E+00
Desulfovibrio legallii	0.00E+00+-0.00E+00	0.00E+00+-0.00E+00	0.00E+00+-0.00E+00
Desulfovibrio litoralis	-3.13E-03+-2.99E-02	7.91E-04+-5.85E-03	-5.98E-03+-3.78E-02
Desulfovibrio longus	0.00E+00+-0.00E+00	0.00E+00+-0.00E+00	0.00E+00+-0.00E+00
Desulfovibrio oxyclinae	0.00E+00+-0.00E+00	0.00E+00+-0.00E+00	0.00E+00+-0.00E+00
Desulfovibrio putealis	-1.09E-05+-2.77E-04	0.00E+00+-0.00E+00	4.08E-05+-2.00E-04
Desulfovirgula thermocuniculi	-1.09E-05+-1.04E-04	-2.33E-05+-3.44E-04	0.00E+00+-0.00E+00
Desulfuribacillus alkaliarsenatis	4.35E-05+-2.53E-04	2.33E-05+-1.52E-04	-2.04E-05+-2.49E-04
Desulfuribacillus stibiiarsenatis	0.00E+00+-0.00E+00	0.00E+00+-0.00E+00	0.00E+00+-0.00E+00
Desulfurispora thermophila	2.17E-05+-1.47E-04	0.00E+00+-3.78E-04	-2.04E-05+-1.43E-04
Desulfuromonas acetexigens	0.00E+00+-0.00E+00	0.00E+00+-0.00E+00	0.00E+00+-0.00E+00
Desulfuromonas acetoxidans	0.00E+00+-0.00E+00	0.00E+00+-0.00E+00	0.00E+00+-0.00E+00
Desulfuromonas thiophila	0.00E+00+-0.00E+00	0.00E+00+-0.00E+00	0.00E+00+-0.00E+00
Desulfuromusa kysingii	-1.09E-05+-5.84E-04	0.00E+00+-2.18E-04	1.22E-04+-6.00E-04
Dethiobacter alkaliphilus	-8.70E-05+-4.14E-03	6.98E-05+-2.93E-03	8.78E-04+-3.56E-03
Dethiosulfovibrio salsuginis	0.00E+00+-0.00E+00	0.00E+00+-0.00E+00	0.00E+00+-0.00E+00
Devosia chinhatensis	-2.17E-05+-1.47E-04	-6.98E-05+-2.58E-04	2.04E-05+-1.43E-04
Devosia geojensis	0.00E+00+-0.00E+00	0.00E+00+-0.00E+00	0.00E+00+-0.00E+00
Dialister invisus	0.00E+00+-2.10E-04	-2.33E-05+-1.52E-04	0.00E+00+-0.00E+00
Dialister micraerophilus	8.70E-05+-2.68E-03	4.03E-20+-9.51E-04	3.67E-04+-2.16E-03
Dialister succinatiphilus	0.00E+00+-0.00E+00	0.00E+00+-0.00E+00	0.00E+00+-0.00E+00
Didymococcus colitermitum	0.00E+00+-0.00E+00	0.00E+00+-0.00E+00	2.04E-05+-1.43E-04
Dielma fastidiosa	-1.96E-04+-1.04E-03	-4.65E-05+-9.99E-04	1.84E-04+-1.01E-03
Dietzia maris	8.70E-05+-4.61E-04	2.33E-05+-4.62E-04	4.08E-05+-4.06E-04
Dolosicoccus paucivorans	1.09E-05+-1.04E-04	0.00E+00+-0.00E+00	0.00E+00+-0.00E+00
Domibacillus aminovorans	1.09E-05+-1.81E-04	-2.33E-05+-1.52E-04	2.04E-05+-1.43E-04
Domibacillus indicus	0.00E+00+-0.00E+00	0.00E+00+-0.00E+00	0.00E+00+-0.00E+00
Dorea formicigenerans	0.00E+00+-0.00E+00	0.00E+00+-0.00E+00	0.00E+00+-0.00E+00
Dorea longicatena	0.00E+00+-0.00E+00	0.00E+00+-0.00E+00	0.00E+00+-0.00E+00
Dubosiella newyorkensis	0.00E+00+-0.00E+00	0.00E+00+-0.00E+00	0.00E+00+-0.00E+00
Duodenibacillus massiliensis	4.35E-05+-3.60E-04	-4.65E-05+-5.32E-04	1.22E-04+-6.34E-04
Dyella japonica	1.09E-05+-1.04E-04	2.33E-05+-1.52E-04	4.08E-05+-2.86E-04
Dysgonomonas capnocytophagoides	0.00E+00+-0.00E+00	0.00E+00+-0.00E+00	0.00E+00+-0.00E+00
Dysgonomonas macrotermitis	0.00E+00+-0.00E+00	0.00E+00+-0.00E+00	0.00E+00+-0.00E+00
Dysgonomonas mossii	0.00E+00+-0.00E+00	0.00E+00+-0.00E+00	0.00E+00+-0.00E+00
Ectothiorhodospira mobilis	-1.09E-05+-1.04E-04	0.00E+00+-0.00E+00	0.00E+00+-0.00E+00
Effusibacillus pohliae	0.00E+00+-0.00E+00	0.00E+00+-0.00E+00	0.00E+00+-0.00E+00
Eisenbergiella tayi	0.00E+00+-0.00E+00	0.00E+00+-0.00E+00	0.00E+00+-0.00E+00
Eisenibacter elegans	0.00E+00+-0.00E+00	0.00E+00+-0.00E+00	0.00E+00+-0.00E+00
Elstera litoralis	-1.09E-05+-1.04E-04	2.33E-05+-1.52E-04	4.08E-05+-2.86E-04
Emergencia timonensis	-4.35E-05+-3.29E-04	-2.33E-05+-1.52E-04	2.04E-05+-1.43E-04
Enorma massiliensis	0.00E+00+-0.00E+00	0.00E+00+-0.00E+00	0.00E+00+-0.00E+00
Enterobacter kobei	0.00E+00+-0.00E+00	0.00E+00+-0.00E+00	0.00E+00+-0.00E+00
Enterococcus aquimarinus	0.00E+00+-2.57E-04	0.00E+00+-2.18E-04	-2.04E-05+-4.78E-04
Enterococcus canis	0.00E+00+-1.48E-04	0.00E+00+-0.00E+00	-2.04E-05+-1.43E-04
Enterococcus columbae	2.14E-03+-2.17E-02	-5.81E-04+-1.07E-02	1.86E-03+-8.54E-03
Enterococcus devriesei	0.00E+00+-0.00E+00	0.00E+00+-0.00E+00	0.00E+00+-0.00E+00
Enterococcus dispar	0.00E+00+-0.00E+00	0.00E+00+-0.00E+00	0.00E+00+-0.00E+00
Enterococcus gilvus	0.00E+00+-0.00E+00	0.00E+00+-0.00E+00	0.00E+00+-0.00E+00
Enterococcus hermanniensis	0.00E+00+-0.00E+00	0.00E+00+-0.00E+00	0.00E+00+-0.00E+00
Enterococcus massiliensis	0.00E+00+-0.00E+00	0.00E+00+-0.00E+00	0.00E+00+-0.00E+00
Enterococcus pallens	0.00E+00+-0.00E+00	0.00E+00+-0.00E+00	0.00E+00+-0.00E+00
Enterococcus phoeniculicola	0.00E+00+-0.00E+00	0.00E+00+-0.00E+00	0.00E+00+-0.00E+00
Enterococcus pseudoavium	9.78E-05+-1.17E-03	-2.33E-05+-1.52E-04	-4.08E-05+-1.24E-03
Enterococcus rivorum	0.00E+00+-0.00E+00	0.00E+00+-0.00E+00	0.00E+00+-0.00E+00
Enterococcus sulfureus	-5.65E-04+-4.26E-03	-1.56E-03+-1.02E-02	6.12E-05+-2.20E-03
Enterorhabdus caecimuris	-1.74E-04+-5.67E-04	0.00E+00+-5.35E-04	-1.84E-04+-7.55E-04
Enterorhabdus mucosicola	-1.09E-05+-2.77E-04	2.33E-05+-1.52E-04	0.00E+00+-2.89E-04
Enterovibrio nigricans	-9.46E-03+-9.98E-02	1.86E-02+-1.11E-01	-5.75E-02+-2.95E-01
Enterovibrio norvegicus	0.00E+00+-0.00E+00	0.00E+00+-0.00E+00	0.00E+00+-0.00E+00
Eremococcus coleocola	0.00E+00+-0.00E+00	0.00E+00+-0.00E+00	0.00E+00+-0.00E+00
Erwinia iniecta	0.00E+00+-0.00E+00	0.00E+00+-0.00E+00	0.00E+00+-0.00E+00
Erwinia mallotivora	0.00E+00+-0.00E+00	0.00E+00+-0.00E+00	4.08E-05+-2.00E-04
Erwinia oleae	0.00E+00+-0.00E+00	0.00E+00+-0.00E+00	0.00E+00+-0.00E+00
Erwinia persicina	0.00E+00+-0.00E+00	0.00E+00+-0.00E+00	0.00E+00+-0.00E+00
Erwinia teleogrylli	0.00E+00+-0.00E+00	0.00E+00+-0.00E+00	0.00E+00+-0.00E+00
Erwinia toletana	0.00E+00+-0.00E+00	0.00E+00+-0.00E+00	0.00E+00+-0.00E+00
Erwinia tracheiphila	0.00E+00+-0.00E+00	0.00E+00+-0.00E+00	0.00E+00+-0.00E+00
Erysipelatoclostridium ramosum	-1.63E-04+-6.55E-03	5.81E-04+-6.89E-03	1.73E-03+-8.16E-03
Escherichia vulneris	0.00E+00+-0.00E+00	0.00E+00+-0.00E+00	0.00E+00+-0.00E+00
Eubacterium aggregans	0.00E+00+-0.00E+00	0.00E+00+-0.00E+00	0.00E+00+-0.00E+00
Eubacterium coprostanoligenes	0.00E+00+-0.00E+00	0.00E+00+-0.00E+00	-2.04E-05+-1.43E-04
Eubacterium oxidoreducens	-8.70E-05+-3.82E-04	1.86E-04+-4.50E-04	-6.12E-05+-3.17E-04
Eubacterium plexicaudatum	1.09E-05+-7.34E-04	4.65E-05+-7.54E-04	1.63E-04+-9.43E-04
Eubacterium pyruvativorans	0.00E+00+-0.00E+00	0.00E+00+-0.00E+00	0.00E+00+-0.00E+00
Eubacterium ramulus	0.00E+00+-0.00E+00	0.00E+00+-0.00E+00	0.00E+00+-0.00E+00
Eubacterium ruminantium	0.00E+00+-0.00E+00	0.00E+00+-0.00E+00	0.00E+00+-0.00E+00
Eubacterium uniforme	-2.17E-05+-2.09E-04	-2.33E-05+-1.52E-04	0.00E+00+-0.00E+00
Eubacterium ventriosum	-1.09E-05+-1.04E-04	0.00E+00+-0.00E+00	4.08E-05+-2.86E-04
Eubacterium xylanophilum	0.00E+00+-0.00E+00	0.00E+00+-0.00E+00	0.00E+00+-0.00E+00
Eudoraea adriatica	0.00E+00+-0.00E+00	0.00E+00+-0.00E+00	0.00E+00+-0.00E+00
Facklamia miroungae	0.00E+00+-0.00E+00	0.00E+00+-0.00E+00	0.00E+00+-0.00E+00
Facklamia sourekii	-1.09E-05+-1.04E-04	-2.33E-05+-1.52E-04	0.00E+00+-0.00E+00
Faecalibacterium prausnitzii	0.00E+00+-0.00E+00	0.00E+00+-0.00E+00	0.00E+00+-0.00E+00
Faecalicatena contorta	0.00E+00+-0.00E+00	0.00E+00+-0.00E+00	0.00E+00+-0.00E+00
Faecalicatena fissicatena	0.00E+00+-0.00E+00	0.00E+00+-0.00E+00	0.00E+00+-0.00E+00
Faecalicoccus pleomorphus	0.00E+00+-0.00E+00	0.00E+00+-0.00E+00	0.00E+00+-0.00E+00
Fenollaria massiliensis	0.00E+00+-0.00E+00	0.00E+00+-0.00E+00	0.00E+00+-0.00E+00
Fenollaria timonensis	-3.26E-05+-1.08E-03	-3.26E-04+-1.54E-03	0.00E+00+-1.31E-03
Ferrimonas marina	0.00E+00+-0.00E+00	0.00E+00+-0.00E+00	0.00E+00+-0.00E+00
Fervidicella metallireducens	-7.61E-05+-5.79E-04	-6.98E-05+-5.93E-04	1.43E-04+-2.25E-03
Fervidobacterium thailandensis	1.09E-05+-1.04E-04	0.00E+00+-0.00E+00	2.04E-05+-1.43E-04
Fibrobacter intestinalis	6.85E-04+-4.31E-02	-1.03E-02+-4.72E-02	-8.57E-04+-2.39E-02
Flavobacterium caeni	1.09E-05+-5.03E-04	1.16E-04+-4.98E-04	2.45E-04+-8.04E-04
Flavobacterium daejeonense	0.00E+00+-0.00E+00	0.00E+00+-0.00E+00	0.00E+00+-0.00E+00
Flavobacterium marinum	0.00E+00+-0.00E+00	0.00E+00+-0.00E+00	0.00E+00+-0.00E+00
Flavobacterium suncheonense	0.00E+00+-0.00E+00	0.00E+00+-0.00E+00	0.00E+00+-0.00E+00
Flexibacter flexilis	0.00E+00+-0.00E+00	0.00E+00+-0.00E+00	0.00E+00+-0.00E+00
Fontibacillus panacisegetis	0.00E+00+-0.00E+00	0.00E+00+-0.00E+00	0.00E+00+-0.00E+00
Formivibrio citricus	0.00E+00+-0.00E+00	0.00E+00+-0.00E+00	0.00E+00+-0.00E+00
Fournierella massiliensis	0.00E+00+-0.00E+00	0.00E+00+-0.00E+00	0.00E+00+-0.00E+00
Franconibacter pulveris	0.00E+00+-0.00E+00	0.00E+00+-0.00E+00	0.00E+00+-0.00E+00
Fructobacillus ficulneus	0.00E+00+-0.00E+00	0.00E+00+-0.00E+00	0.00E+00+-0.00E+00
Fructobacillus fructosus	0.00E+00+-0.00E+00	0.00E+00+-0.00E+00	0.00E+00+-0.00E+00
Fructobacillus pseudoficulneus	0.00E+00+-0.00E+00	0.00E+00+-0.00E+00	0.00E+00+-0.00E+00
Fulvimarina pelagi	0.00E+00+-0.00E+00	0.00E+00+-0.00E+00	0.00E+00+-0.00E+00
Fulvivirga imtechensis	0.00E+00+-0.00E+00	0.00E+00+-0.00E+00	0.00E+00+-0.00E+00
Fusicatenibacter saccharivorans	-2.17E-05+-2.09E-04	0.00E+00+-0.00E+00	-4.08E-05+-2.86E-04
Fusobacterium massiliense	0.00E+00+-1.48E-04	-2.33E-05+-1.52E-04	2.04E-05+-2.49E-04
Fusobacterium mortiferum	-4.35E-05+-5.53E-04	-2.33E-05+-5.11E-04	-4.08E-05+-6.11E-04
Fusobacterium necrophorum	6.07E-03+-1.26E-01	-7.56E-03+-3.43E-02	4.30E-02+-1.54E-01
Fusobacterium perfoetens	0.00E+00+-0.00E+00	0.00E+00+-0.00E+00	0.00E+00+-0.00E+00
Fusobacterium russii	0.00E+00+-0.00E+00	0.00E+00+-0.00E+00	0.00E+00+-0.00E+00
Garciella nitratireducens	0.00E+00+-0.00E+00	0.00E+00+-0.00E+00	0.00E+00+-0.00E+00
Gemella asaccharolytica	0.00E+00+-0.00E+00	0.00E+00+-0.00E+00	0.00E+00+-0.00E+00
Gemella bergeri	0.00E+00+-0.00E+00	0.00E+00+-0.00E+00	0.00E+00+-0.00E+00
Gemella haemolysans	4.35E-04+-6.39E-03	-4.19E-04+-7.68E-03	1.02E-04+-1.19E-03
Gemella sanguinis	0.00E+00+-0.00E+00	0.00E+00+-0.00E+00	0.00E+00+-0.00E+00
Gemmata obscuriglobus	0.00E+00+-0.00E+00	0.00E+00+-0.00E+00	0.00E+00+-0.00E+00
Gemmiger formicilis	0.00E+00+-0.00E+00	0.00E+00+-0.00E+00	0.00E+00+-0.00E+00
Geofilum rubicundum	0.00E+00+-0.00E+00	0.00E+00+-0.00E+00	0.00E+00+-0.00E+00
Geothrix fermentans	2.17E-05+-3.92E-04	-3.72E-04+-1.90E-03	1.02E-04+-8.95E-04
Glaciecola pallidula	1.46E-02+-8.17E-02	-1.01E-02+-5.74E-02	-9.39E-04+-4.37E-02
Globicatella sulfidifaciens	2.32E-03+-3.99E-02	-4.74E-03+-2.10E-02	-3.69E-03+-5.41E-02
Gordonia paraffinivorans	0.00E+00+-0.00E+00	0.00E+00+-0.00E+00	0.00E+00+-0.00E+00
Gordonia sihwensis	1.03E-03+-4.44E-03	2.02E-03+-1.23E-02	4.69E-04+-7.17E-03
Gordonia sputi	0.00E+00+-0.00E+00	0.00E+00+-0.00E+00	0.00E+00+-0.00E+00
Gorillibacterium massiliense	2.17E-05+-2.09E-04	0.00E+00+-0.00E+00	-2.04E-05+-1.43E-04
Gracilibacillus boraciitolerans	0.00E+00+-0.00E+00	0.00E+00+-0.00E+00	0.00E+00+-0.00E+00
Gracilibacillus lacisalsi	0.00E+00+-0.00E+00	0.00E+00+-0.00E+00	0.00E+00+-0.00E+00
Granulicatella balaenopterae	0.00E+00+-0.00E+00	0.00E+00+-0.00E+00	0.00E+00+-0.00E+00
Granulicoccus phenolivorans	0.00E+00+-0.00E+00	0.00E+00+-0.00E+00	0.00E+00+-0.00E+00
Gulbenkiania indica	0.00E+00+-0.00E+00	0.00E+00+-0.00E+00	0.00E+00+-0.00E+00
Haemophilus haemoglobinophilus	0.00E+00+-0.00E+00	0.00E+00+-0.00E+00	0.00E+00+-0.00E+00
Haemophilus paracuniculus	-1.09E-05+-1.04E-04	0.00E+00+-0.00E+00	-4.08E-05+-2.86E-04
Haemophilus sputorum	0.00E+00+-0.00E+00	0.00E+00+-0.00E+00	0.00E+00+-0.00E+00
Hahella ganghwensis	0.00E+00+-0.00E+00	0.00E+00+-0.00E+00	0.00E+00+-0.00E+00
Halanaerobium congolense	-7.61E-05+-8.80E-04	-6.98E-05+-5.93E-04	8.16E-05+-9.97E-04
Halarsenatibacter silvermanii	0.00E+00+-0.00E+00	0.00E+00+-0.00E+00	0.00E+00+-0.00E+00
Halodesulfovibrio aestuarii	0.00E+00+-0.00E+00	0.00E+00+-0.00E+00	0.00E+00+-0.00E+00
Halodesulfovibrio marinisediminis	0.00E+00+-0.00E+00	0.00E+00+-0.00E+00	0.00E+00+-0.00E+00
Halolactibacillus alkaliphilus	0.00E+00+-0.00E+00	0.00E+00+-0.00E+00	0.00E+00+-0.00E+00
Halolactibacillus miurensis	0.00E+00+-0.00E+00	0.00E+00+-0.00E+00	0.00E+00+-0.00E+00
Halomonas desiderata	0.00E+00+-0.00E+00	0.00E+00+-0.00E+00	0.00E+00+-0.00E+00
Halomonas gudaonensis	0.00E+00+-0.00E+00	0.00E+00+-0.00E+00	0.00E+00+-0.00E+00
Halomonas shengliensis	-5.33E-04+-2.18E-03	-2.33E-04+-2.30E-03	5.71E-04+-2.10E-03
Halomonas smyrnensis	0.00E+00+-0.00E+00	0.00E+00+-0.00E+00	0.00E+00+-0.00E+00
Halonatronum saccharophilum	-1.09E-05+-1.04E-04	-2.33E-05+-1.52E-04	2.04E-05+-1.43E-04
Haloplasma contractile	0.00E+00+-0.00E+00	0.00E+00+-0.00E+00	0.00E+00+-0.00E+00
Hathewaya proteolytica	0.00E+00+-0.00E+00	0.00E+00+-0.00E+00	0.00E+00+-0.00E+00
Helcococcus sueciensis	0.00E+00+-0.00E+00	0.00E+00+-0.00E+00	0.00E+00+-0.00E+00
Helicobacter fennelliae	0.00E+00+-0.00E+00	0.00E+00+-0.00E+00	0.00E+00+-0.00E+00
Helicobacter macacae	0.00E+00+-0.00E+00	0.00E+00+-0.00E+00	0.00E+00+-0.00E+00
Henriciella aquimarina	0.00E+00+-0.00E+00	0.00E+00+-0.00E+00	0.00E+00+-0.00E+00
Hespellia stercorisuis	0.00E+00+-0.00E+00	-4.65E-05+-3.05E-04	0.00E+00+-0.00E+00
Hoeflea olei	0.00E+00+-0.00E+00	0.00E+00+-0.00E+00	0.00E+00+-0.00E+00
Holdemanella biformis	0.00E+00+-0.00E+00	0.00E+00+-0.00E+00	0.00E+00+-0.00E+00
Holdemania massiliensis	0.00E+00+-0.00E+00	0.00E+00+-0.00E+00	0.00E+00+-0.00E+00
Hungatella hathewayi	8.70E-05+-7.36E-04	9.30E-05+-6.48E-04	-6.12E-05+-7.19E-04
Hydrobacter penzbergensis	0.00E+00+-0.00E+00	0.00E+00+-0.00E+00	0.00E+00+-0.00E+00
Hydrogenibacillus schlegelii	1.09E-05+-3.78E-04	-4.65E-05+-3.75E-04	1.02E-04+-6.21E-04
Hydrogenoanaerobacterium saccharovorans	-6.52E-05+-6.26E-04	0.00E+00+-0.00E+00	-1.84E-04+-1.29E-03
Hymenobacter aerophilus	-1.09E-05+-1.04E-04	0.00E+00+-2.18E-04	-4.08E-05+-2.00E-04
Hymenobacter coccineus	-2.61E-04+-2.40E-03	0.00E+00+-0.00E+00	-8.37E-04+-5.86E-03
Hymenobacter daecheongensis	0.00E+00+-0.00E+00	0.00E+00+-0.00E+00	0.00E+00+-0.00E+00
Hymenobacter glacialis	-5.76E-04+-1.24E-02	8.77E-03+-3.44E-02	4.08E-04+-2.45E-02
Hymenobacter psychrophilus	-3.26E-05+-1.79E-04	-4.65E-05+-2.13E-04	4.08E-05+-2.86E-04
Hymenobacter psychrotolerans	0.00E+00+-0.00E+00	0.00E+00+-0.00E+00	0.00E+00+-0.00E+00
Hymenobacter roseosalivarius	0.00E+00+-0.00E+00	0.00E+00+-0.00E+00	0.00E+00+-0.00E+00
Hymenobacter terrenus	0.00E+00+-0.00E+00	0.00E+00+-0.00E+00	0.00E+00+-0.00E+00
Hyphomonas jannaschiana	0.00E+00+-0.00E+00	0.00E+00+-0.00E+00	0.00E+00+-0.00E+00
Hyunsoonleella jejuensis	0.00E+00+-0.00E+00	0.00E+00+-0.00E+00	0.00E+00+-0.00E+00
Ideonella sakaiensis	0.00E+00+-0.00E+00	0.00E+00+-0.00E+00	0.00E+00+-0.00E+00
Ignavigranum ruoffiae	0.00E+00+-0.00E+00	0.00E+00+-0.00E+00	0.00E+00+-0.00E+00
Ileibacterium massiliense	0.00E+00+-0.00E+00	0.00E+00+-0.00E+00	0.00E+00+-0.00E+00
Ileibacterium valens	0.00E+00+-0.00E+00	0.00E+00+-0.00E+00	0.00E+00+-0.00E+00
Ilumatobacter nonamiensis	0.00E+00+-0.00E+00	0.00E+00+-0.00E+00	0.00E+00+-0.00E+00
Inquilinus limosus	4.24E-04+-5.72E-03	-1.14E-03+-4.40E-03	-8.37E-04+-3.51E-03
Intestinibacillus massiliensis	0.00E+00+-0.00E+00	0.00E+00+-0.00E+00	0.00E+00+-0.00E+00
Intestinibacter bartlettii	0.00E+00+-0.00E+00	0.00E+00+-0.00E+00	0.00E+00+-0.00E+00
Isoptericola variabilis	0.00E+00+-0.00E+00	0.00E+00+-0.00E+00	0.00E+00+-0.00E+00
Izhakiella capsodis	0.00E+00+-0.00E+00	0.00E+00+-0.00E+00	0.00E+00+-0.00E+00
Jejuia pallidilutea	0.00E+00+-0.00E+00	0.00E+00+-0.00E+00	0.00E+00+-0.00E+00
Jeotgalicoccus marinus	0.00E+00+-0.00E+00	0.00E+00+-0.00E+00	0.00E+00+-0.00E+00
Johnsonella ignava	0.00E+00+-0.00E+00	0.00E+00+-0.00E+00	0.00E+00+-0.00E+00
Kallipyga gabonensis	0.00E+00+-0.00E+00	0.00E+00+-0.00E+00	0.00E+00+-0.00E+00
Kallipyga massiliensis	0.00E+00+-0.00E+00	0.00E+00+-0.00E+00	0.00E+00+-0.00E+00
Kandleria vitulina	-2.17E-05+-2.09E-04	0.00E+00+-0.00E+00	0.00E+00+-0.00E+00
Kerstersia gyiorum	0.00E+00+-0.00E+00	0.00E+00+-0.00E+00	0.00E+00+-0.00E+00
Kineosphaera limosa	0.00E+00+-0.00E+00	0.00E+00+-0.00E+00	0.00E+00+-0.00E+00
Kluyvera ascorbata	-1.09E-05+-1.04E-04	0.00E+00+-0.00E+00	0.00E+00+-0.00E+00
Kluyvera cryocrescens	0.00E+00+-0.00E+00	0.00E+00+-0.00E+00	0.00E+00+-0.00E+00
Knoellia flava	0.00E+00+-0.00E+00	0.00E+00+-0.00E+00	0.00E+00+-0.00E+00
Kocuria kristinae	0.00E+00+-0.00E+00	0.00E+00+-0.00E+00	0.00E+00+-0.00E+00
Kocuria salsicia	0.00E+00+-0.00E+00	0.00E+00+-0.00E+00	0.00E+00+-0.00E+00
Kordia algicida	0.00E+00+-0.00E+00	0.00E+00+-0.00E+00	0.00E+00+-0.00E+00
Kordia zhangzhouensis	0.00E+00+-0.00E+00	0.00E+00+-0.00E+00	0.00E+00+-0.00E+00
Kribbia dieselivorans	0.00E+00+-0.00E+00	0.00E+00+-0.00E+00	0.00E+00+-0.00E+00
Kurthia massiliensis	0.00E+00+-0.00E+00	0.00E+00+-0.00E+00	0.00E+00+-0.00E+00
Labilibacter aurantiacus	0.00E+00+-0.00E+00	0.00E+00+-0.00E+00	0.00E+00+-0.00E+00
Lachnoanaerobaculum saburreum	0.00E+00+-0.00E+00	0.00E+00+-0.00E+00	0.00E+00+-0.00E+00
Lachnobacterium bovis	-1.09E-05+-1.04E-04	0.00E+00+-0.00E+00	0.00E+00+-0.00E+00
Lachnospira multipara	5.87E-04+-7.28E-03	4.65E-04+-3.74E-03	2.22E-03+-1.27E-02
Lachnospiraceae bacterium	0.00E+00+-0.00E+00	0.00E+00+-0.00E+00	0.00E+00+-0.00E+00
Lactobacillus algidus	0.00E+00+-0.00E+00	0.00E+00+-0.00E+00	0.00E+00+-0.00E+00
Lactobacillus alimentarius	8.70E-05+-9.10E-04	2.33E-05+-8.59E-04	2.04E-05+-1.41E-03
Lactobacillus animalis	0.00E+00+-0.00E+00	0.00E+00+-0.00E+00	0.00E+00+-0.00E+00
Lactobacillus antri	0.00E+00+-0.00E+00	0.00E+00+-0.00E+00	0.00E+00+-0.00E+00
Lactobacillus aviarius	6.41E-04+-8.03E-03	-1.40E-04+-3.71E-03	3.27E-04+-4.42E-03
Lactobacillus bifermentans	-4.35E-05+-6.62E-04	2.33E-05+-5.11E-04	4.08E-05+-4.55E-04
Lactobacillus bombicola	0.00E+00+-0.00E+00	0.00E+00+-0.00E+00	0.00E+00+-0.00E+00
Lactobacillus cacaonum	1.20E-04+-7.82E-04	-1.86E-04+-1.07E-03	-1.02E-04+-7.70E-04
Lactobacillus camelliae	5.98E-04+-8.42E-03	-3.26E-04+-2.02E-03	-1.22E-04+-1.20E-03
Lactobacillus capillatus	0.00E+00+-0.00E+00	0.00E+00+-0.00E+00	0.00E+00+-0.00E+00
Lactobacillus ceti	2.17E-05+-2.56E-04	-1.40E-04+-9.15E-04	2.04E-05+-1.43E-04
Lactobacillus collinoides	0.00E+00+-0.00E+00	0.00E+00+-0.00E+00	0.00E+00+-0.00E+00
Lactobacillus composti	1.09E-05+-1.04E-04	0.00E+00+-0.00E+00	0.00E+00+-0.00E+00
Lactobacillus concavus	0.00E+00+-0.00E+00	0.00E+00+-0.00E+00	0.00E+00+-0.00E+00
Lactobacillus coryniformis	0.00E+00+-0.00E+00	0.00E+00+-0.00E+00	0.00E+00+-0.00E+00
Lactobacillus dextrinicus	0.00E+00+-0.00E+00	0.00E+00+-0.00E+00	0.00E+00+-0.00E+00
Lactobacillus diolivorans	0.00E+00+-0.00E+00	0.00E+00+-0.00E+00	0.00E+00+-0.00E+00
Lactobacillus equi	-8.70E-05+-6.05E-04	0.00E+00+-0.00E+00	-2.04E-05+-1.43E-04
Lactobacillus equicursoris	0.00E+00+-0.00E+00	0.00E+00+-0.00E+00	0.00E+00+-0.00E+00
Lactobacillus fabifermentans	0.00E+00+-0.00E+00	0.00E+00+-0.00E+00	0.00E+00+-0.00E+00
Lactobacillus farciminis	0.00E+00+-0.00E+00	0.00E+00+-0.00E+00	0.00E+00+-0.00E+00
Lactobacillus farraginis	0.00E+00+-0.00E+00	0.00E+00+-0.00E+00	0.00E+00+-0.00E+00
Lactobacillus floricola	0.00E+00+-0.00E+00	0.00E+00+-0.00E+00	0.00E+00+-0.00E+00
Lactobacillus fructivorans	0.00E+00+-0.00E+00	0.00E+00+-0.00E+00	0.00E+00+-0.00E+00
Lactobacillus frumenti	-5.43E-05+-5.81E-04	4.65E-05+-4.86E-04	8.16E-05+-4.49E-04
Lactobacillus fuchuensis	-1.63E-04+-7.00E-04	-2.33E-05+-5.97E-04	1.02E-04+-6.21E-04
Lactobacillus gastricus	-5.43E-05+-6.35E-04	1.63E-04+-8.43E-04	-3.47E-04+-1.36E-03
Lactobacillus ghanensis	-3.26E-05+-2.75E-04	0.00E+00+-0.00E+00	2.04E-05+-2.49E-04
Lactobacillus gigeriorum	0.00E+00+-0.00E+00	0.00E+00+-0.00E+00	0.00E+00+-0.00E+00
Lactobacillus graminis	0.00E+00+-0.00E+00	0.00E+00+-0.00E+00	0.00E+00+-0.00E+00
Lactobacillus hamsteri	1.09E-05+-3.14E-04	0.00E+00+-2.18E-04	2.04E-05+-3.81E-04
Lactobacillus harbinensis	0.00E+00+-0.00E+00	0.00E+00+-0.00E+00	0.00E+00+-0.00E+00
Lactobacillus hayakitensis	0.00E+00+-0.00E+00	0.00E+00+-0.00E+00	0.00E+00+-0.00E+00
Lactobacillus herbarum
Lactobacillus hominis
Lactobacillus hordei
Lactobacillus iners
Lactobacillus ingluviei
Lactobacillus intestinalis
Lactobacillus kalixensis
Lactobacillus kimchiensis
Lactobacillus kullabergensis
Lactobacillus malefermentans
Lactobacillus manihotivorans
Lactobacillus mellifer
Lactobacillus mindensis
Lactobacillus mixtipabuli
Lactobacillus nagelii
Lactobacillus nasuensis
Lactobacillus nodensis
Lactobacillus oeni
Lactobacillus oligofermentans
Lactobacillus oryzae
Lactobacillus panis
Lactobacillus pantheris
Lactobacillus parabrevis
Lactobacillus parafarraginis
Lactobacillus paralimentarius
Lactobacillus pasteurii
Lactobacillus paucivorans
Lactobacillus perolens
Lactobacillus pobuzihii
Lactobacillus pontis
Lactobacillus rapi
Lactobacillus rogosae
Lactobacillus rossiae
Lactobacillus saerimneri
Lactobacillus saniviri
Lactobacillus satsumensis
Lactobacillus secaliphilus
Lactobacillus selangorensis
Lactobacillus senmaizukei
Lactobacillus shenzhenensis
Lactobacillus silagei
Lactobacillus siliginis
Lactobacillus similis
Lactobacillus spicheri
Lactobacillus suebicus
Lactobacillus tucceti
Lactobacillus uvarum
Lactobacillus vaccinostercus
Lactobacillus vaginalis
Lactobacillus versmoldensis
Lactobacillus vini
Lactobacillus wasatchensis
Lactobacillus xiangfangensis
Lactonifactor longoviformis
Lagierella massiliensis
Lamprocystis purpurea
Lascolabacillus massiliensis
Leifsonia aquatica
Lentisphaera araneosa
Leptospira broomii
Leptospira kirschneri
Leptotrichia trevisanii
Leptotrichia wadei
Leuconostoc fallax
Leuconostoc pseudomesenteroides
Levilinea saccharolytica
Levyella massiliensis
Lewinella persica
Limimonas halophila
Listeria booriae
Listeria rocourtiae
Listeria weihenstephanensis
Loktanella cinnabarina
Lonsdalea quercina
Luteibacter yeojuensis
Luteimonas mephitis
Lutispora thermophila
Lyngbya aestuarii
Lysinibacillus macroides
Lysinibacillus manganicus
Lysinibacillus massiliensis
Lysobacter spongiicola
Magnetospirillum marisnigri
Magnetospirillum moscoviense
Mailhella massiliensis
Maledivibacter halophilus
Malonomonas rubra
Mangrovibacter phragmitis
Mangrovimonas yunxiaonensis
Marinifilum fragile
Marinilabilia salmonicolor
Marinilactibacillus psychrotolerans
Marininema halotolerans
Marininema mesophilum
Mariniphaga anaerophila
Mariniradius saccharolyticus
Marinobacter nitratireducens
Marinobacterium jannaschii
Marinomonas aquimarina
Marinomonas polaris
Marinospirillum minutulum
Marvinbryantia formatexigens
Massilibacterium senegalense
Massilimaliae massiliensis
Massilioclostridium coli
Massiliomicrobiota timonensis
Mastigocladus laminosus
Mediterranea massiliensis
Megamonas funiformis
Megamonas hypermegale
Meganema perideroedes
Megasphaera cerevisiae
Megasphaera genomosp. type_1
Megasphaera massiliensis
Megasphaera micronuciformis
Megasphaera paucivorans
Meiothermus rufus
Meiothermus timidus
Melaminivora alkalimesophila
Melghirimyces thermohalophilus
Merdibacter massiliensis
Merdimonas faecis
Mesoflavibacter zeaxanthinifaciens
Mesonia mobilis
Mesonia phycicola
Methyloceanibacter marginalis
Methylogaea oryzae
Methyloversatilis thermotolerans
Microbacterium barkeri
Microbacterium esteraromaticum
Microbacterium foliorum
Microbacterium gubbeenense
Microbacterium maritypicum
Micrococcus lylae
Microvirgula aerodenitrificans
Millionella massiliensis
Millisia brevis
Mitsuokella multacida
Mizugakiibacter sediminis
Mobilibacterium timonense
Mobilicoccus pelagius
Moellerella wisconsensis
Mogibacterium timidum
Moorella mulderi
Moraxella lincolnii
Moraxella nonliquefaciens
Morganella psychrotolerans
Moritella dasanensis
Murdochiella massiliensis
Muribacter muris
Muricauda antarctica
Muricauda zhangzhouensis
Mycobacterium gordonae
Mycobacterium interjectum
Mycobacterium komanii
Mycobacterium kubicae
Mycobacterium kyorinense
Mycobacterium malmesburyense
Mycobacterium noviomagense
Mycobacterium obuense
Mycobacterium shimoidei
Mycobacterium xenopi
Mycoplasma agassizii
Mycoplasma bovigenitalium
Mycoplasma columborale
Mycoplasma iowae
Mycoplasma opalescens
Mycoplasma sturni
Myroides injenensis
Natranaerobius trueperi
Natronincola peptidivorans
Necropsobacter massiliensis
Negativibacillus massiliensis
Neglecta timonensis
Neisseria animaloris
Neisseria mucosa
Neofamilia massiliensis
Neptuniibacter marinus
Nevskia soli
Niabella drilacis
Niameybacter massiliensis
Niastella populi
Nisaea denitrificans
Nissabacter archeti
Nitratireductor indicus
Nitratireductor soli
Nitrincola nitratireducens
Nitritalea halalkaliphila
Nitrosomonas aestuarii
Nitrosomonas halophila
Niveispirillum irakense
Nocardia brevicatena
Nocardioides alpinus
Nocardiopsis chromatogenes
Nocardiopsis potens
Nonomuraea candida
Nosocomiicoccus massiliensis
Novispirillum itersonii
Novosphingobium rosa
Numidum massiliense
Oceanibaculum indicum
Oceanibaculum pacificum
Oceanicella actignis
Oceanivirga salmonicida
Oceanospirillum linum
Odoribacter laneus
Olegusella massiliensis
Oligella urethralis
Olsenella profusa
Olsenella scatoligenes
Olsenella umbonata
Orenia metallireducens
Oribacterium sinus
Ornithinibacillus californiensis
Ornithinibacillus contaminans
Ornithinibacillus halophilus
Orrella dioscoreae
Oscillibacter ruminantium
Oxalobacter formigenes
Oxobacter pfennigii
Paenibacillus alginolyticus
Paenibacillus curdlanolyticus
Paenibacillus darwinianus
Paenibacillus dendritiformis
Paenibacillus fonticola
Paenibacillus ginsengihumi
Paenibacillus gorillae
Paenibacillus herberti
Paenibacillus massiliensis
Paenibacillus oryzae
Paenibacillus pasadenensis
Paenibacillus pinihumi
Paenibacillus rhizosphaerae
Paeniclostridium sordellii
Paeniglutamicibacter antarcticus
Paenisporosarcina indica
Pantoea dispersa
Pantoea septica
Papillibacter cinnamivorans
Parabacteroides chartae
Parabacteroides goldsteinii
Parabacteroides johnsonii
Paraburkholderia andropogonis
Paraburkholderia kururiensis
Paraburkholderia sacchari
Paraclostridium bifermentans
Paracoccus chinensis
Paracoccus sphaerophysae
Paraglaciecola polaris
Paramaledivibacter caminithermalis
Parapedobacter composti
Parapedobacter indicus
Parapedobacter koreensis
Paraprevotella xylaniphila
Parasutterella excrementihominis
Parvularcula oceani
Pasteurella bettyae
Pasteurella skyensis
Patulibacter americanus
Patulibacter medicamentivorans
Pediococcus argentinicus
Pediococcus cellicola
Pediococcus ethanolidurans
Pediococcus inopinatus
Pedobacter glucosidilyticus
Pelomonas puraquae
Peptoclostridium litorale
Peptococcus niger
Peptoniphilus asaccharolyticus
Peptoniphilus coxii
Peptoniphilus grossensis
Peptoniphilus lacrimalis
Peptoniphilus obesi
Peptoniphilus rhinitidis
Peptoniphilus senegalensis
Peptoniphilus timonensis
Peptoniphilus urinimassiliensis
Peptostreptococcus anaerobius
Peptostreptococcus russellii
Peptostreptococcus stomatis
Phaeodactylibacter xiamenensis
Phascolarctobacterium succinatutens
Phocaeicola abscessus
Phocea massiliensis
Photobacterium aquae
Photobacterium jeanii
Photobacterium kishitanii
Photobacterium leiognathi
Photobacterium swingsii
Pilibacter termitis
Piscicoccus intestinalis
Pisciglobus halotolerans
Planifilum fulgidum
Pleomorphomonas koreensis
Plesiocystis pacifica
Pontibacillus chungwhensis
Pontibacillus litoralis
Pontibacter actiniarum
Pontibacter chinhatensis
Pontibacter indicus
Pontibacter lucknowensis
Pontibacter roseus
Pontibacter ummariensis
Porphyromonas bennonis
Porphyromonas cangingivalis
Porphyromonas catoniae
Porphyromonas circumdentaria
Porphyromonas crevioricanis
Porphyromonas gingivicanis
Porphyromonas levii
Porphyromonas macacae
Porphyromonas somerae
Prevotella aff. ruminicola Tc2-24
Prevotella albensis
Prevotella amnii
Prevotella aurantiaca
Prevotella baroniae
Prevotella bergensis
Prevotella bivia
Prevotella brevis
Prevotella bryantii
Prevotella buccae
Prevotella buccalis
Prevotella copri
Prevotella corporis
Prevotella dentalis
Prevotella dentasini
Prevotella disiens
Prevotella falsenii
Prevotella histicola
Prevotella ihumii
Prevotella loescheii
Prevotella maculosa
Prevotella marshii
Prevotella micans
Prevotella multiformis
Prevotella multisaccharivorax
Prevotella nanceiensis
Prevotella nigrescens
Prevotella oralis
Prevotella oris
Prevotella oryzae
Prevotella oulorum
Prevotella pallens
Prevotella paludivivens
Prevotella saccharolytica
Prevotella salivae
Prevotella shahii
Prevotella stercorea
Prevotella timonensis
Prevotella veroralis
Prevotellamassilia timonensis
Prolixibacter bellariivorans
Propionibacterium acidifaciens
Propionibacterium cyclohexanicum
Propionimicrobium lymphophilum
Propionispira raffinosivorans
Propionispora vibrioides
Propionivibrio dicarboxylicus
Proteiniborus ethanoligenes
Proteiniclasticum ruminis
Proteocatella sphenisci
Provencibacterium massiliense
Pseudanabaena biceps
Pseudarcicella hirudinis
Pseudoalteromonas tunicata
Pseudoalteromonas ulvae
Pseudobutyrivibrio ruminis
Pseudoflavonifractor capillosus
Pseudomonas formosensis
Pseudomonas putida
Pseudomonas sagittaria
Pseudoramibacter alactolyticus
Pseudorhodobacter ferrugineus
Pseudorhodobacter wandonensis
Pseudoruegeria sabulilitoris
Pseudovibrio stylochi
Psychrobacter pacificensis
Psychrobacter phenylpyruvicus
Psychromonas ossibalaenae
Pyramidobacter piscolens
Rappaport israeli
Rhodanobacter spathiphylli
Rhodoblastus acidophilus
Rhodococcus kyotonensis
Rhodococcus triatomae
Rhodopseudomonas palustris
Riemerella columbina
Riemerella columbipharyngis
Rikenella microfusus
Risungbinella massiliensis
Robinsoniella peoriensis
Rodentibacter heylii
Rodentibacter pneumotropicus
Romboutsia lituseburensis
Romboutsia timonensis
Roseburia faecis
Roseburia intestinalis
Roseburia inulinivorans
Roseivirga echinicomitans
Roseivivax atlanticus
Roseivivax roseus
Rosenbergiella nectarea
Roseomonas rosea
Roseospirillum parvum
Roseovarius halotolerans
Rouxiella chamberiensis
Rubellimicrobium mesophilum
Rubrimonas cliftonensis
Rubritepida flocculans
Rubrobacter aplysinae
Rufibacter roseus
Rufibacter ruber
Rugamonas rubra
Ruminobacter amylophilus
Ruminococcaceae bacterium
Ruminococcus bromii
Ruminococcus callidus
Ruminococcus faecis
Ruminococcus flavefaciens
Ruminococcus gauvreauii
Ruminococcus lactaris
Ruthenibacterium lactatiformans
Saccharibacillus kuerlensis
Saccharopolyspora rectivirgula
Salibacterium halotolerans
Salinarimonas rosea
Salisediminibacterium haloalkalitolerans
Sanguibacteroides justesenii
Schleiferia thermophila
Sediminibacterium ginsengisoli
Segetibacter koreensis
Seinonella peptonophila
Selenomonas artemidis
Selenomonas bovis
Selenomonas ruminantium
Sellimonas intestinalis
Senegalimassilia anaerobia
Serratia symbiotica
Sharpea azabuensis
Shewanella benthica
Shewanella mangrovi
Siccibacter turicensis
Silanimonas lenta
Siphonobacter aquaeclarae
Skermanella aerolata
Slackia piriformis
Sneathia sanguinegens
Sneathiella glossodoripedis
Solemya velesiana gill symbiont
Solimonas aquatica
Solirubrum puertoriconensis
Solobacterium moorei
Soonwooa buanensis
Sphaerotilus natans
Sphingobium phenoxybenzoativorans
Sphingomonas adhaesiva
Sphingomonas echinoides
Sphingomonas laterariae
Spirochaeta cellobiosiphila
Spirochaeta lutea
Spongiibacterium flavum
Sporanaerobacter acetigenes
Sporobacter termitidis
Sporolactobacillus terrae
Sporolactobacillus vineae
Sporomusa acidovorans
Sporomusa malonica
Sporomusa sphaeroides
Sporosarcina koreensis
Staphylococcus gallinarum
Staphylococcus lentus
Staphylococcus simiae
Staphylococcus vitulinus
Stappia indica
Stenotrophomonas ginsengisoli
Stenotrophomonas panacihumi
Stenoxybacter acetivorans
Stomatobaculum longum
Streptobacillus felis
Streptobacillus hongkongensis
Streptobacillus notomytis
Streptococcus caballi
Streptococcus entericus
Streptococcus equinus
Streptococcus ferus
Streptococcus henryi
Streptococcus marimammalium
Streptococcus massiliensis
Streptococcus minor
Streptococcus orisratti
Streptococcus ovis
Streptococcus phocae
Streptococcus plurextorum
Streptococcus porci
Streptococcus pseudoporcinus
Streptococcus ratti
Streptococcus sobrinus
Streptococcus varani
Streptomyces auratus
Streptomyces cinnamoneus
Streptomyces gilvigriseus
Streptomyces glauciniger
Streptomyces hokutonensis
Streptomyces kebangsaanensis
Streptomyces scabrisporus
Streptomyces thermovulgaris
Streptomyces vitaminophilus
Streptosporangium subroseum
Subdoligranulum variabile
Succinatimonas hippei
Succiniclasticum ruminis
Succinimonas amylolytica
Succinispira mobilis
Succinivibrio dextrinosolvens
Sunxiuqinia dokdonensis
Sutterella parvirubra
Sutterella wadsworthensis
Synergistes jonesii
Syntrophaceticus schinkii
Syntrophomonas palmitatica
Syntrophomonas zehnderi
Tangfeifania diversioriginum
Tatumella saanichensis
Tepidibacter formicigenes
Tepidibacter thalassicus
Tepidicaulis marinus
Tepidimicrobium xylanilyticum
Tepidimonas fonticaldi
Terasakiella pusilla
Terribacillus halophilus
Terrisporobacter glycolicus
Tetragenococcus muriaticus
Tetragenococcus solitarius
Thalassospira profundimaris
Thauera aminoaromatica
Thermithiobacillus tepidarius
Thermoactinospora rubra
Thermobrachium celere
Thermoflavimicrobium dichotomicum
Thermoflexus hugenholtzii
Thermomonas hydrothermalis
Thermophagus xiamenensis
Thermosinus carboxydivorans
Thermosyntropha lipolytica
Thermotalea metallivorans
Thermovenabulum gondwanense
Thermus amyloliquefaciens
Thermus antranikianii
Thioalkalivibrio denitrificans
Thioalkalivibrio halophilus
Thiobacillus denitrificans
Thioflexothrix psekupsii
Thiohalospira halophila
Tindallia californiensis
Tissierella creatinophila
Tissierella praeacuta
Tistlia consotensis
Tomitella biformata
Trabulsiella odontotermitis
Traorella massiliensis
Treponema berlinense
Treponema bryantii
Treponema lecithinolyticum
Treponema maltophilum
Treponema medium
Treponema phagedenis
Treponema porcinum
Treponema primitia
Treponema saccharophilum
Trichococcus ilyis
Trichococcus pasteurii
Trueperella bernardiae
Trueperella pyogenes
Tuberibacillus calidus
Tumebacillus flagellatus
Turicibacter sanguinis
Tyzzerella nexilis
Ureaplasma diversum
Urinacoccus massiliensis
Urmitella timonensis
Vagococcus fluvialis
Varibaculum cambriense
Variovorax paradoxus
Variovorax soli
Veillonella magna
Veillonella montpellierensis
Verminephrobacter aporrectodeae
Vibrio alginolyticus
Vibrio diazotrophicus
Vibrio litoralis
Vibrio panuliri
Vibrio xiamenensis
Virgibacillus subterraneus
Vulcanibacillus modesticaldus
Weissella bombi
Weissella halotolerans
Weissella minor
Weissella viridescens
Williamsia herbipolensis
Wolbachia pipientis
Xenorhabdus japonica
Xenorhabdus koppenhoeferi
Yokenella regensburgei
Youngiibacter fragilis
Zymobacter palmae
[Bacteroides] pectinophilus
[Clostridium] aerotolerans
[Clostridium] aminophilum
[Clostridium] asparagiforme
[Clostridium] bolteae
[Clostridium] citroniae
[Clostridium] cocleatum
[Clostridium] dakarense
[Clostridium] fimetarium
[Clostridium] glycyrrhizinilyticum
[Clostridium] hiranonis
[Clostridium] hungatei
[Clostridium] hylemonae
[Clostridium] innocuum
[Clostridium] josui
[Clostridium] lactatifermentans
[Clostridium] leptum
[Clostridium] methylpentosum
[Clostridium] neopropionicum
[Clostridium] papyrosolvens
[Clostridium] paradoxum
[Clostridium] polysaccharolyticum
[Clostridium] populeti
[Clostridium] purinilyticum
[Clostridium] saccharogumia
[Clostridium] saccharolyticum
[Clostridium] scindens
[Clostridium] spiroforme
[Clostridium] sporosphaeroides
[Clostridium] symbiosum
[Clostridium] termitidis
[Clostridium] thermoalcaliphilum
[Clostridium] viride
[Collinsella] massiliensis
[Desulfotomaculum] guttoideum
[Eubacterium] angustum
[Eubacterium] brachy
[Eubacterium] dolichum
Eubacterium hallii
[Eubacterium] nodatum
[Eubacterium] siraeum
[Eubacterium] yurii
[Haemophilus] felis
[Ruminococcus] gnavus
[Ruminococcus] torques
bacterium 2013Ark19i
bacterium A7P-90m
bacterium LF-3
bacterium MS4
bacterium SIT6
bacterium endosymbiont of Mortierella elongata FMR23-6

[truncated: 7 more sheets: MGm_B1, MGm_C, MGm, MGS, topMGS, GC-MS, LC-MS]
